# Supplementary material for: Activation-Induced Marker Assay to Identify and Isolate HCV-Specific T Cells for Single-Cell RNA-Seq Analysis
Source: Viruses. 2024 Oct 17;16(10):1623. doi: 10.3390/v16101623 (PMC11512294; doi:10.3390/v16101623)
Supplement: Supplementary file 1 [file viruses-16-01623-s001.zip]

Archive with 2 entries (2 files):
- Supplementary Table S1_all_markers_CD4.xlsx
- Supplementary Table S2_all_markers_CD8.xlsx
