# Supplementary material for: Activation-Induced Marker Assay to Identify and Isolate HCV-Specific T Cells for Single-Cell RNA-Seq Analysis
Source: Viruses. 2024 Oct 17;16(10):1623. doi: 10.3390/v16101623 (PMC11512294; doi:10.3390/v16101623)
Supplement: Supplementary file 1 [file viruses-16-01623-s001.zip › Supplementary Table S1_all_markers_CD4.xlsx]

## Sheet: Sheet1
p_val	avg_log2FC	pct.1	pct.2	p_val_adj	cluster	gene
2.71103e-139	2.05795	0.954	0.299	9.09227e-135	0	FABP5
1.21997e-128	2.21395	0.786	0.136	4.09152e-124	0	ZBED2
6.6582e-126	2.33935	0.802	0.163	2.23303e-121	0	DUSP4
5.62249e-111	1.67159	0.976	0.813	1.88567e-106	0	SRGN
4.47457e-100	3.69071	0.469	0.04	1.50068e-95	0	GNG4
4.62369e-97	2.21673	0.844	0.36	1.55069e-92	0	UCP2
2.04702e-94	2.76365	0.5	0.056	6.86529e-90	0	F5
1.15917e-83	1.99963	0.659	0.159	3.88762e-79	0	PDCD1
2.71153e-82	1.17072	0.971	0.829	9.09393e-78	0	HSPD1
3.70489e-80	1.0094	0.868	0.341	1.24255e-75	0	RGCC
1.86934e-79	3.5489	0.41	0.043	6.26938e-75	0	TNIP3
3.95913e-76	1.69231	0.7	0.192	1.32781e-71	0	TSHZ2
2.52206e-75	4.30032	0.319	0.016	8.45848e-71	0	LINC01480
1.17437e-74	4.70474	0.357	0.032	3.9386e-70	0	CXCL13
7.87095e-70	2.20118	0.659	0.203	2.63976e-65	0	CTLA4
1.19683e-66	2.06691	0.474	0.086	4.01393e-62	0	IGFBP4
1.61063e-65	1.24514	0.912	0.543	5.40173e-61	0	C9orf16
1.23126e-64	1.21425	0.903	0.535	4.12942e-60	0	ODC1
2.30151e-64	1.05416	0.943	0.666	7.71882e-60	0	NME1
5.05197e-63	2.8447	0.337	0.034	1.69433e-58	0	VDR
8.11243e-62	1.37525	0.806	0.346	2.72075e-57	0	AGFG1
8.15585e-62	1.11649	0.923	0.579	2.73531e-57	0	RBPJ
1.05466e-61	1.02819	0.96	0.718	3.53713e-57	0	RANBP1
5.95248e-59	1.06876	0.938	0.733	1.99634e-54	0	FKBP1A
4.29689e-57	1.36936	0.866	0.503	1.44109e-52	0	PPP1CC
6.18196e-56	1.56698	0.548	0.148	2.07331e-51	0	PAM
5.27047e-55	2.00151	0.559	0.171	1.76761e-50	0	GRAMD1A
2.56181e-54	1.0514	0.932	0.675	8.5918e-50	0	YWHAQ
3.69936e-54	1.10869	0.899	0.585	1.24069e-49	0	ZNF706
1.6128e-53	1.49328	0.716	0.293	5.40902e-49	0	SNX9
1.9767e-53	1.74875	0.52	0.139	6.62945e-49	0	LEF1
2.05482e-53	1.69324	0.48	0.111	6.89147e-49	0	TIAM1
2.89006e-52	1.31509	0.791	0.394	9.69269e-48	0	SMS
7.36986e-52	2.44236	0.377	0.071	2.4717e-47	0	ZBTB32
1.43814e-51	2.07303	0.414	0.088	4.82322e-47	0	FAM173A
1.63642e-51	1.14477	0.709	0.269	5.48823e-47	0	REL
7.74302e-51	1.06359	0.901	0.571	2.59685e-46	0	IMPDH2
6.47243e-50	1.7129	0.441	0.105	2.17072e-45	0	CCR4
6.58793e-50	2.09134	0.474	0.134	2.20946e-45	0	TNFRSF9
3.30113e-48	1.54299	0.72	0.361	1.10713e-43	0	EED
5.26002e-48	2.2757	0.33	0.054	1.76411e-43	0	BCL2L11
1.10582e-46	1.58898	0.522	0.161	3.7087e-42	0	LYST
1.20107e-46	1.42686	0.652	0.253	4.02813e-42	0	CCR7
2.10439e-45	1.33708	0.566	0.188	7.05771e-41	0	LBH
2.37808e-45	3.91337	0.198	0.01	7.9756e-41	0	ZACN
1.75913e-44	2.88934	0.244	0.026	5.89976e-40	0	PHEX
2.06604e-44	1.12117	0.744	0.357	6.92908e-40	0	MAP2K3
3.35784e-44	1.2381	0.72	0.345	1.12615e-39	0	HMGCS1
5.28829e-43	1.06278	0.725	0.333	1.77359e-38	0	SIAH2
8.94008e-43	1.0594	0.775	0.379	2.99832e-38	0	NDFIP2
2.41221e-42	1.69033	0.43	0.118	8.09008e-38	0	CD27
3.0255e-42	1.43449	0.487	0.144	1.01469e-37	0	MARCKSL1
7.94501e-42	1.58187	0.368	0.081	2.6646e-37	0	SESN3
1.2053e-41	1.70675	0.485	0.157	4.04232e-37	0	AGK
5.51054e-41	1.1041	0.63	0.246	1.84812e-36	0	HMGA1
1.4077e-40	1.35589	0.548	0.189	4.72113e-36	0	COPRS
6.59296e-40	1.45179	0.511	0.174	2.21115e-35	0	NPM3
3.41909e-39	2.35958	0.262	0.043	1.1467e-34	0	TRAV6
5.66529e-39	1.34713	0.471	0.146	1.90002e-34	0	TIGIT
1.03328e-38	2.79266	0.218	0.024	3.4654e-34	0	POU2AF1
4.72761e-38	1.03566	0.352	0.083	1.58555e-33	0	IL21
7.56478e-38	1.44486	0.434	0.127	2.53708e-33	0	MCOLN2
1.57333e-37	3.33648	0.176	0.012	5.27663e-33	0	LINC01281
2.25795e-37	1.53564	0.383	0.098	7.57272e-33	0	PYCR1
2.32564e-37	1.51457	0.403	0.109	7.79972e-33	0	MAPK13
1.03184e-36	1.57478	0.341	0.078	3.46058e-32	0	NAB2
1.62775e-36	2.25938	0.229	0.031	5.45913e-32	0	LINC02341
6.01514e-36	1.1375	0.637	0.275	2.01736e-31	0	AHCY
6.23604e-36	3.70155	0.159	0.008	2.09144e-31	0	LMCD1
6.70484e-36	2.68239	0.207	0.024	2.24867e-31	0	UBASH3B
1.95524e-35	1.69635	0.548	0.24	6.55748e-31	0	ID2
2.0355e-35	1.54951	0.396	0.114	6.82665e-31	0	HDAC7
6.81951e-35	1.21571	0.568	0.228	2.28713e-30	0	BACH2
2.96185e-34	1.03084	0.855	0.603	9.93345e-30	0	INO80D
5.22241e-34	3.16612	0.183	0.018	1.75149e-29	0	CCDC28B
6.21619e-34	1.13619	0.656	0.312	2.08479e-29	0	IRF4
1.89908e-33	5.30874	0.196	0.026	6.36913e-29	0	G0S2
2.19851e-33	1.24277	0.559	0.245	7.37338e-29	0	ICOS
3.82452e-33	1.12954	0.634	0.287	1.28267e-28	0	PAM16
1.34204e-32	1.00782	0.804	0.506	4.50095e-28	0	DNAJA2
1.83599e-32	1.77515	0.326	0.083	6.15753e-28	0	PRKCB
6.68725e-32	1.00803	0.645	0.301	2.24277e-27	0	TRAP1
1.95144e-31	2.37442	0.24	0.047	6.54473e-27	0	CHN1
2.36849e-31	1.21511	0.621	0.295	7.94344e-27	0	TMEM173
3.44609e-31	3.68902	0.13	0.005	1.15575e-26	0	VAV3
7.19677e-31	1.13159	0.352	0.097	2.41365e-26	0	BTLA
2.1299e-30	1.19501	0.529	0.211	7.14325e-26	0	C20orf27
3.89632e-30	2.33217	0.308	0.085	1.30675e-25	0	NMB
4.25953e-30	1.12614	0.588	0.258	1.42856e-25	0	MRPS26
6.46461e-30	1.07806	0.57	0.249	2.1681e-25	0	ECHS1
9.07704e-30	1.88052	0.242	0.049	3.04426e-25	0	ID3
1.74662e-29	1.3494	0.326	0.088	5.85782e-25	0	BICDL1
4.58753e-29	2.28126	0.22	0.041	1.53856e-24	0	INPP5F
7.55727e-29	1.39917	0.385	0.126	2.53456e-24	0	CPSF3
1.18069e-28	1.49086	0.315	0.087	3.95979e-24	0	CENPV
2.02746e-28	1.37416	0.381	0.124	6.7997e-24	0	ECE1
3.56074e-28	1.28655	0.357	0.107	1.1942e-23	0	FHL3
4.29792e-28	1.36655	0.372	0.121	1.44144e-23	0	C16orf87
5.62337e-28	1.41191	0.401	0.139	1.88597e-23	0	CSMD1
6.40451e-28	1.70644	0.278	0.069	2.14795e-23	0	FOXP4
8.31471e-28	1.16555	0.282	0.068	2.78859e-23	0	SLC27A2
5.04816e-27	1.21492	0.463	0.182	1.69305e-22	0	PRMT5
5.57898e-27	1.15137	0.553	0.249	1.87108e-22	0	LITAF
6.48633e-27	2.15963	0.225	0.049	2.17539e-22	0	TRBV5-1
9.53762e-27	1.13239	0.504	0.21	3.19873e-22	0	EXOSC4
9.78069e-27	1.77537	0.297	0.084	3.28025e-22	0	AGFG2
1.02227e-26	1.40947	0.291	0.077	3.42848e-22	0	PLAGL2
1.25634e-26	1.09353	0.628	0.332	4.21351e-22	0	BCL2L1
2.02111e-26	1.45284	0.339	0.106	6.77839e-22	0	NETO2
2.80974e-26	1.35749	0.385	0.138	9.4233e-22	0	GALM
2.84376e-26	1.561	0.264	0.066	9.5374e-22	0	SLAMF6
3.43715e-26	1.20543	0.372	0.124	1.15275e-21	0	UCK2
3.74371e-26	1.70484	0.366	0.135	1.25556e-21	0	LIF
1.02249e-25	1.2613	0.366	0.124	3.42923e-21	0	NIT1
1.78437e-25	1.09694	0.515	0.221	5.98441e-21	0	GGCT
1.78679e-25	2.00601	0.225	0.05	5.99255e-21	0	TMEM121
3.14596e-25	2.19954	0.17	0.026	1.05509e-20	0	CERS6
6.94416e-25	1.8131	0.267	0.073	2.32893e-20	0	LINC01588
1.03663e-24	1.73503	0.211	0.044	3.47665e-20	0	FAM216A
1.27888e-24	1.48413	0.295	0.086	4.28911e-20	0	SAYSD1
3.59544e-24	1.08883	0.485	0.207	1.20584e-19	0	RUVBL1
5.83452e-24	1.03782	0.667	0.379	1.95678e-19	0	ITM2A
6.21327e-24	1.33023	0.348	0.118	2.08381e-19	0	PDCD2L
6.71573e-24	1.53822	0.242	0.061	2.25232e-19	0	RPS10-NUDT3
1.56578e-23	3.09669	0.13	0.014	5.25132e-19	0	IL21-AS1
3.13346e-23	1.0552	0.361	0.125	1.0509e-18	0	MAP7D3
3.67515e-23	1.31028	0.363	0.134	1.23257e-18	0	CHPF
4.02761e-23	1.39154	0.3	0.097	1.35078e-18	0	ARMH1
4.40298e-23	1.09432	0.46	0.201	1.47667e-18	0	PARVB
5.18678e-23	1.23104	0.383	0.145	1.73954e-18	0	SIGMAR1
1.25557e-22	1.52788	0.295	0.098	4.21093e-18	0	MT1E
1.94234e-22	1.14032	0.35	0.124	6.51422e-18	0	RABEPK
2.54805e-22	1.08134	0.348	0.123	8.54566e-18	0	WDR4
2.76683e-22	1.17513	0.339	0.118	9.2794e-18	0	TOMM34
3.95848e-22	1.75104	0.163	0.028	1.3276e-17	0	NTHL1
4.88379e-22	1.73038	0.222	0.057	1.63792e-17	0	METTL8
6.92364e-22	3.40376	0.101	0.007	2.32205e-17	0	LAIR2
7.16241e-22	1.73549	0.2	0.046	2.40213e-17	0	CDK5
7.53113e-22	1.2641	0.333	0.119	2.52579e-17	0	GCHFR
9.45044e-22	1.03051	0.392	0.153	3.16949e-17	0	SLC25A33
1.51695e-21	1.37035	0.271	0.084	5.08753e-17	0	MCM6
2.12146e-21	1.90193	0.174	0.035	7.11496e-17	0	AGMAT
2.26188e-21	1.04234	0.452	0.201	7.5859e-17	0	FUOM
2.63339e-21	1.0088	0.458	0.2	8.83185e-17	0	RCC1
5.53086e-21	1.62901	0.222	0.059	1.85494e-16	0	UBE2T
5.66433e-21	3.98053	0.095	0.006	1.8997e-16	0	HSD11B1
6.84714e-21	1.47899	0.242	0.069	2.29639e-16	0	MAGEF1
7.73145e-21	1.27117	0.291	0.096	2.59297e-16	0	TCF7
1.2692e-20	1.22153	0.328	0.122	4.25665e-16	0	TOX
1.46696e-20	1.60404	0.218	0.058	4.91988e-16	0	DNAJC18
2.05248e-20	1.03529	0.469	0.22	6.88362e-16	0	MFSD12
2.30336e-20	1.45165	0.26	0.081	7.72499e-16	0	AC008105.3
2.52647e-20	3.73663	0.084	0.003	8.47326e-16	0	PSD
3.36598e-20	1.29857	0.26	0.08	1.12888e-15	0	GALNT2
3.76996e-20	1.04108	0.407	0.17	1.26437e-15	0	HMG20B
4.04465e-20	6.28542	0.073	0.001	1.35649e-15	0	MYOF
5.09748e-20	2.0941	0.154	0.029	1.70959e-15	0	C16orf45
5.41278e-20	1.98875	0.117	0.014	1.81534e-15	0	EVI5
1.0477e-19	1.42852	0.264	0.086	3.51377e-15	0	IGFLR1
2.25361e-19	1.38961	0.236	0.071	7.55817e-15	0	LIMA1
2.45167e-19	1.10891	0.324	0.119	8.2224e-15	0	GLB1
4.72139e-19	1.04461	0.357	0.144	1.58346e-14	0	ZMYND19
6.28172e-19	1.14336	0.33	0.127	2.10676e-14	0	PEMT
6.37053e-19	1.25974	0.297	0.108	2.13655e-14	0	CCDC6
7.33118e-19	1.17857	0.37	0.155	2.45873e-14	0	KCNN4
1.01923e-18	2.05375	0.141	0.026	3.41829e-14	0	MYL6B
1.29607e-18	1.01272	0.385	0.163	4.34676e-14	0	PAFAH1B3
1.47146e-18	1.39513	0.256	0.084	4.93497e-14	0	NPDC1
1.59378e-18	1.28624	0.454	0.24	5.34522e-14	0	RGS16
1.68715e-18	1.0317	0.396	0.17	5.65835e-14	0	STX10
2.75732e-18	1.71171	0.218	0.067	9.2475e-14	0	PHLDA2
2.86817e-18	1.94535	0.17	0.04	9.61926e-14	0	LANCL2
2.88398e-18	1.91965	0.163	0.037	9.67229e-14	0	COPG2
3.21463e-18	1.0244	0.187	0.047	1.07812e-13	0	TRIB1
3.54966e-18	1.16093	0.304	0.115	1.19049e-13	0	SAMD1
5.39608e-18	4.01987	0.075	0.003	1.80974e-13	0	BCAT1
5.84745e-18	1.02897	0.456	0.225	1.96112e-13	0	RPS6KA1
6.46739e-18	1.14913	0.308	0.116	2.16903e-13	0	SMIM20
1.17283e-17	1.42412	0.198	0.056	3.93343e-13	0	C3orf14
1.18734e-17	1.7299	0.156	0.035	3.9821e-13	0	PRR7
1.21316e-17	1.1315	0.256	0.086	4.06871e-13	0	TSPAN5
2.21379e-17	1.21352	0.253	0.088	7.4246e-13	0	ASCC1
2.25709e-17	1.25452	0.247	0.083	7.56982e-13	0	ALKBH2
3.06844e-17	1.07361	0.295	0.111	1.02909e-12	0	TMEM216
4.44406e-17	1.40549	0.207	0.062	1.49045e-12	0	DHCR24
4.87173e-17	1.26258	0.295	0.114	1.63388e-12	0	MPV17L2
5.07254e-17	1.38161	0.181	0.048	1.70123e-12	0	ADAP1
5.60811e-17	1.00752	0.311	0.121	1.88085e-12	0	SFXN4
6.86731e-17	1.09037	0.348	0.151	2.30316e-12	0	TUBG1
8.56735e-17	2.31145	0.108	0.016	2.87332e-12	0	AL109930.1
8.62356e-17	1.49706	0.167	0.043	2.89217e-12	0	SLC35F3
1.34589e-16	1.83822	0.141	0.03	4.51385e-12	0	DSTYK
1.85525e-16	2.77783	0.093	0.011	6.22214e-12	0	EBI3
2.22077e-16	2.75568	0.09	0.01	7.448e-12	0	CTTN
2.32601e-16	2.65177	0.099	0.013	7.80096e-12	0	MTSS1
2.43811e-16	2.23072	0.108	0.017	8.17692e-12	0	MATR3
2.52731e-16	2.43051	0.106	0.016	8.47611e-12	0	PLAT
2.68425e-16	1.10711	0.231	0.077	9.00243e-12	0	AD000671.2
3.40921e-16	1.26236	0.181	0.049	1.14338e-11	0	DOT1L
3.53287e-16	3.33918	0.068	0.003	1.18485e-11	0	SETBP1
3.54463e-16	1.03165	0.253	0.089	1.1888e-11	0	PRMT3
4.18194e-16	1.58258	0.15	0.035	1.40254e-11	0	IVD
4.43426e-16	1.31359	0.189	0.055	1.48716e-11	0	TMEM97
6.07531e-16	1.88937	0.119	0.022	2.03754e-11	0	TM7SF2
7.70676e-16	1.28246	0.163	0.042	2.58469e-11	0	CENPM
1.15617e-15	1.36172	0.172	0.048	3.87756e-11	0	PASK
1.30043e-15	1.33556	0.183	0.053	4.36138e-11	0	METRN
1.44616e-15	2.98806	0.077	0.007	4.85012e-11	0	COL6A3
1.55667e-15	1.06923	0.258	0.095	5.22077e-11	0	TESC
1.59622e-15	1.16258	0.249	0.09	5.35342e-11	0	TFB1M
1.65016e-15	1.29652	0.227	0.08	5.53431e-11	0	MCM7
1.73855e-15	1.81585	0.139	0.032	5.83073e-11	0	CENPH
2.04736e-15	2.78264	0.081	0.008	6.86643e-11	0	LINC02357
2.08749e-15	1.01234	0.308	0.126	7.00102e-11	0	SPTSSA
2.14026e-15	1.33684	0.229	0.08	7.178e-11	0	KIF3B
2.54519e-15	1.24337	0.231	0.08	8.53604e-11	0	DNASE1
2.76206e-15	1.00183	0.249	0.09	9.2634e-11	0	TRIM8
3.36382e-15	1.13685	0.207	0.067	1.12816e-10	0	TMEM161A
3.99915e-15	1.21731	0.216	0.073	1.34124e-10	0	GLA
4.07946e-15	1.27542	0.189	0.058	1.36817e-10	0	GTPBP3
5.20546e-15	1.00605	0.275	0.106	1.74581e-10	0	THOP1
5.8671e-15	1.07731	0.306	0.129	1.96771e-10	0	GEMIN6
6.15933e-15	3.74676	0.057	0.002	2.06572e-10	0	TMCC2
6.78283e-15	1.23426	0.275	0.111	2.27483e-10	0	JAML
7.1817e-15	2.53958	0.099	0.016	2.4086e-10	0	RAB30
8.57437e-15	1.43022	0.172	0.05	2.87567e-10	0	DPH5
9.91203e-15	2.16423	0.097	0.015	3.3243e-10	0	POLR3G
1.1399e-14	3.91631	0.07	0.006	3.82299e-10	0	NPW
1.21298e-14	1.01742	0.251	0.094	4.06811e-10	0	GCSH
1.38908e-14	2.23411	0.106	0.019	4.6587e-10	0	H1F0
1.77438e-14	1.15359	0.222	0.078	5.9509e-10	0	RNFT1
1.91588e-14	1.07246	0.251	0.096	6.42548e-10	0	HADH
2.25922e-14	1.77327	0.108	0.02	7.57697e-10	0	IFT46
4.22476e-14	1.41748	0.115	0.023	1.4169e-09	0	AC112721.2
4.37641e-14	1.10421	0.2	0.067	1.46776e-09	0	TFAP4
4.41913e-14	1.20203	0.22	0.08	1.48209e-09	0	BDH1
7.4024e-14	1.42849	0.187	0.062	2.48262e-09	0	NOP14-AS1
1.23066e-13	1.01144	0.247	0.095	4.12739e-09	0	LRWD1
1.24178e-13	1.13666	0.227	0.084	4.16467e-09	0	ENDOG
1.54875e-13	1.09812	0.181	0.058	5.19421e-09	0	RYK
1.65506e-13	1.04157	0.178	0.057	5.55075e-09	0	DGKH
1.85972e-13	1.0006	0.222	0.083	6.23711e-09	0	CSNK1G3
1.87497e-13	1.8023	0.115	0.025	6.28826e-09	0	CAMK1
1.93402e-13	1.77842	0.123	0.029	6.48632e-09	0	SPINT1
2.10934e-13	1.42274	0.13	0.033	7.0743e-09	0	TNFSF11
2.25326e-13	2.47194	0.07	0.008	7.55699e-09	0	GCAT
2.65481e-13	2.58692	0.073	0.008	8.90372e-09	0	MAP7
3.364e-13	2.45321	0.077	0.01	1.12822e-08	0	EPHX2
3.64809e-13	1.69332	0.126	0.031	1.2235e-08	0	NR2F6
3.85728e-13	3.298	0.059	0.004	1.29366e-08	0	DIXDC1
4.33438e-13	1.08621	0.238	0.093	1.45366e-08	0	EPS8L2
5.42939e-13	1.36686	0.134	0.035	1.82091e-08	0	SLC35F2
5.52583e-13	1.27644	0.189	0.065	1.85325e-08	0	DNAAF5
5.72116e-13	1.20146	0.17	0.054	1.91876e-08	0	CD3EAP
6.13282e-13	1.10087	0.196	0.069	2.05682e-08	0	GPR137B
6.89553e-13	4.81787	0.046	0.001	2.31262e-08	0	TOGARAM2
7.86196e-13	1.18214	0.167	0.053	2.63674e-08	0	RPP40
8.9187e-13	2.59555	0.066	0.007	2.99115e-08	0	CDKN3
1.00402e-12	2.0698	0.086	0.014	3.36728e-08	0	ACSL6
1.08131e-12	1.12959	0.183	0.063	3.62651e-08	0	SWI5
1.35192e-12	1.28864	0.137	0.038	4.53407e-08	0	EDARADD
1.55259e-12	1.25934	0.152	0.046	5.20709e-08	0	RGS3
1.79408e-12	1.00187	0.203	0.074	6.01698e-08	0	C11orf24
1.80204e-12	1.66706	0.115	0.028	6.04369e-08	0	MCM2
2.65459e-12	4.9348	0.044	0.001	8.90295e-08	0	LHFPL6
3.1511e-12	1.62142	0.119	0.03	1.05682e-07	0	CCDC50
3.55182e-12	2.61915	0.07	0.009	1.19121e-07	0	CDCA7
3.56077e-12	1.65207	0.088	0.016	1.19421e-07	0	AP000787.1
3.78587e-12	2.21353	0.079	0.013	1.26971e-07	0	CCDC34
3.79472e-12	1.01879	0.187	0.066	1.27267e-07	0	RNASEH2A
3.79968e-12	3.48771	0.053	0.003	1.27434e-07	0	PRSS23
3.9323e-12	2.25437	0.075	0.011	1.31881e-07	0	RDH10
4.20884e-12	1.31331	0.119	0.03	1.41156e-07	0	ST8SIA1
4.36458e-12	1.15032	0.192	0.07	1.46379e-07	0	PRR3
4.49537e-12	1.8244	0.079	0.013	1.50766e-07	0	HDAC5
4.5916e-12	1.41404	0.141	0.042	1.53993e-07	0	ATN1
4.63608e-12	1.29797	0.139	0.04	1.55485e-07	0	SLA2
5.12856e-12	1.71704	0.093	0.018	1.72002e-07	0	STRIP2
5.3387e-12	3.96471	0.046	0.002	1.79049e-07	0	NHS
6.56137e-12	1.52478	0.126	0.034	2.20055e-07	0	POLA1
8.0158e-12	1.23419	0.148	0.046	2.68834e-07	0	TM7SF3
8.88255e-12	1.83241	0.084	0.015	2.97903e-07	0	AL359834.1
9.80133e-12	1.74488	0.097	0.021	3.28717e-07	0	BIK
9.88691e-12	2.61096	0.062	0.007	3.31587e-07	0	ZWINT
1.02731e-11	1.0074	0.203	0.077	3.44539e-07	0	PPAN
1.18623e-11	1.02372	0.216	0.087	3.97838e-07	0	PARN
1.25319e-11	1.9498	0.093	0.019	4.20294e-07	0	ORC6
1.47303e-11	1.01817	0.15	0.048	4.94025e-07	0	HECTD2
1.80636e-11	1.87411	0.106	0.026	6.05816e-07	0	CLCF1
1.83542e-11	1.0954	0.167	0.058	6.15562e-07	0	TAF1A
1.99791e-11	1.60474	0.119	0.033	6.70058e-07	0	HEATR5A
2.10208e-11	1.13627	0.123	0.034	7.04997e-07	0	CCND1
2.18801e-11	1.05003	0.15	0.048	7.33813e-07	0	RASA3
2.19725e-11	1.48991	0.121	0.033	7.36914e-07	0	ABAT
2.80835e-11	1.95127	0.095	0.021	9.41864e-07	0	ALDH3A2
2.96627e-11	1.06311	0.189	0.072	9.94829e-07	0	MEN1
2.99898e-11	1.7348	0.108	0.028	1.0058e-06	0	TRPS1
3.61602e-11	1.17272	0.176	0.065	1.21274e-06	0	PCCB
3.99821e-11	2.60971	0.064	0.008	1.34092e-06	0	CD72
4.02467e-11	1.17112	0.165	0.058	1.34979e-06	0	AUH
4.20062e-11	4.16468	0.04	0.001	1.4088e-06	0	PACSIN3
4.31348e-11	2.18424	0.066	0.009	1.44665e-06	0	AC004585.1
4.74227e-11	1.28909	0.137	0.043	1.59046e-06	0	HRH2
5.1968e-11	1.76226	0.097	0.023	1.7429e-06	0	ANKRD26
5.46822e-11	1.29108	0.117	0.032	1.83393e-06	0	RDH13
7.42451e-11	1.48792	0.11	0.029	2.49003e-06	0	ENG
8.62139e-11	1.19185	0.154	0.053	2.89144e-06	0	ZNF544
9.32474e-11	1.16039	0.132	0.041	3.12733e-06	0	SLC12A9
1.00096e-10	1.25532	0.121	0.035	3.35701e-06	0	LIG1
1.04002e-10	2.87056	0.055	0.006	3.48803e-06	0	CDC6
1.27116e-10	2.58978	0.059	0.008	4.26323e-06	0	CPNE8
1.54481e-10	1.15663	0.128	0.039	5.18099e-06	0	AC073611.1
1.63903e-10	1.30773	0.137	0.044	5.49698e-06	0	MRM1
1.66141e-10	1.12102	0.174	0.066	5.57203e-06	0	ARV1
1.66776e-10	1.06483	0.183	0.072	5.59333e-06	0	ZC3H12D
1.7632e-10	1.30087	0.128	0.039	5.91343e-06	0	COG7
1.80467e-10	1.28659	0.11	0.03	6.0525e-06	0	OTUD7B
2.0524e-10	1.19097	0.117	0.033	6.88336e-06	0	ERCC2
2.09913e-10	1.11967	0.205	0.087	7.04007e-06	0	BRD8
2.21322e-10	1.17624	0.145	0.049	7.4227e-06	0	G6PC3
2.35355e-10	1.67461	0.088	0.02	7.89333e-06	0	AC009403.1
2.49204e-10	3.20124	0.048	0.004	8.35782e-06	0	FADS1
2.65331e-10	6.10435	0.033	0	8.89868e-06	0	LINC01991
2.96752e-10	1.46498	0.104	0.028	9.95248e-06	0	CCNB1
2.97641e-10	4.32792	0.04	0.002	9.98229e-06	0	UHRF1
3.32264e-10	1.60005	0.095	0.023	1.11435e-05	0	LINC00665
3.66854e-10	1.00157	0.172	0.065	1.23035e-05	0	HMBS
3.95655e-10	1.07001	0.141	0.048	1.32695e-05	0	B3GNTL1
4.04347e-10	2.03956	0.066	0.011	1.3561e-05	0	TOP2A
4.06069e-10	1.23455	0.128	0.041	1.36187e-05	0	FAM86C1
4.17663e-10	2.54998	0.055	0.007	1.40076e-05	0	AFMID
4.31858e-10	1.08959	0.139	0.047	1.44837e-05	0	SHISAL2A
4.33961e-10	1.50421	0.084	0.018	1.45542e-05	0	TRIP6
4.81895e-10	3.99137	0.042	0.003	1.61618e-05	0	TRAJ34
5.23687e-10	1.22242	0.17	0.066	1.75634e-05	0	RAB33A
5.73915e-10	1.148	0.119	0.036	1.9248e-05	0	SCAI
6.81536e-10	1.30479	0.119	0.037	2.28574e-05	0	AMPD2
8.89629e-10	1.25977	0.112	0.033	2.98364e-05	0	XXYLT1
1.04736e-09	1.64033	0.097	0.026	3.51262e-05	0	AL445524.1
1.11996e-09	1.95159	0.068	0.013	3.75613e-05	0	SLC35G2
1.128e-09	1.11479	0.121	0.038	3.78308e-05	0	KATNB1
1.51714e-09	1.24845	0.119	0.038	5.08817e-05	0	FAM189B
1.57614e-09	1.22036	0.117	0.037	5.28606e-05	0	TRAK1
1.79402e-09	1.18659	0.121	0.039	6.01677e-05	0	MIS18A
1.82676e-09	3.79328	0.04	0.003	6.12657e-05	0	EGFL7
1.84601e-09	1.1981	0.123	0.04	6.19115e-05	0	NIPAL3
1.90205e-09	3.47826	0.04	0.003	6.37911e-05	0	AL031316.1
2.29041e-09	1.0442	0.194	0.083	7.68157e-05	0	MAGEH1
2.48568e-09	1.5409	0.097	0.027	8.33647e-05	0	ACTR3B
2.73541e-09	1.29645	0.101	0.029	9.174e-05	0	TRBJ2-4
2.79831e-09	1.97933	0.079	0.018	9.38496e-05	0	GINS2
2.81915e-09	1.35738	0.101	0.029	9.45487e-05	0	COQ8A
3.46248e-09	1.10202	0.137	0.048	0.000116125	0	KNSTRN
3.48808e-09	2.45723	0.044	0.004	0.000116983	0	PAQR4
3.95871e-09	1.10562	0.101	0.029	0.000132767	0	KCNQ5
4.06748e-09	1.2206	0.11	0.034	0.000136415	0	COQ2
4.15448e-09	8.69413	0.029	0	0.000139333	0	CCL22
4.21297e-09	1.9733	0.046	0.005	0.000141295	0	IL24
4.46362e-09	1.11107	0.121	0.04	0.000149701	0	CASD1
4.5003e-09	1.23541	0.086	0.022	0.000150931	0	BSPRY
4.70322e-09	2.49169	0.053	0.008	0.000157737	0	B4GAT1
5.00018e-09	1.04364	0.141	0.052	0.000167696	0	MTIF2
5.12276e-09	1.26091	0.097	0.028	0.000171807	0	DNAJB5
5.17489e-09	1.44735	0.106	0.033	0.000173555	0	SORD
5.31499e-09	1.09723	0.132	0.047	0.000178254	0	C9orf64
5.99951e-09	1.15771	0.112	0.036	0.000201212	0	TRMT5
6.15483e-09	1.27367	0.106	0.033	0.000206421	0	EFCAB6
6.36133e-09	1.05827	0.137	0.05	0.000213346	0	RFC5
6.466e-09	1.38134	0.088	0.023	0.000216857	0	MACROD1
6.58389e-09	1.12368	0.126	0.043	0.000220811	0	CEP164
6.89041e-09	1.91941	0.068	0.014	0.000231091	0	E2F5
7.69523e-09	1.13658	0.141	0.053	0.000258083	0	BAG2
7.86753e-09	1.88246	0.066	0.013	0.000263861	0	NAT14
9.06766e-09	1.15712	0.132	0.048	0.000304111	0	ACY1
9.97405e-09	2.91572	0.04	0.003	0.00033451	0	ZNF704
1.0322e-08	2.31416	0.04	0.003	0.00034618	0	ZNF295-AS1
1.11233e-08	1.24497	0.09	0.025	0.000373054	0	AL121787.1
1.14008e-08	1.96622	0.07	0.016	0.00038236	0	CHEK1
1.18838e-08	1.36601	0.104	0.033	0.00039856	0	SLC25A37
1.54619e-08	1.33817	0.079	0.02	0.000518561	0	MINCR
1.59394e-08	1.17937	0.088	0.024	0.000534577	0	CTXN1
1.69893e-08	1.23684	0.104	0.033	0.000569786	0	PCYOX1
2.268e-08	1.04776	0.132	0.049	0.000760643	0	PBX2
2.54327e-08	3.89864	0.035	0.003	0.000852963	0	CAVIN3
3.00664e-08	1.01568	0.123	0.044	0.00100837	0	TARS2
3.35228e-08	1.42131	0.09	0.027	0.00112429	0	MAP4K3
3.73686e-08	2.44562	0.037	0.003	0.00125327	0	TNK1
3.88676e-08	3.89745	0.029	0.001	0.00130354	0	NAPSA
4.35082e-08	1.02183	0.211	0.101	0.00145918	0	ANAPC1
5.10447e-08	1.32073	0.101	0.033	0.00171194	0	FANCL
5.26959e-08	1.06428	0.139	0.055	0.00176732	0	STIMATE
5.29891e-08	1.9985	0.048	0.008	0.00177715	0	GLB1L2
5.50655e-08	2.23664	0.046	0.007	0.00184679	0	ESPL1
5.67226e-08	1.00011	0.207	0.102	0.00190236	0	LY75
5.69875e-08	1.27206	0.097	0.031	0.00191125	0	PARP2
7.48361e-08	1.16696	0.121	0.045	0.00250985	0	METTL6
7.75708e-08	1.03056	0.128	0.049	0.00260157	0	CCDC28A
8.2036e-08	1.10574	0.09	0.028	0.00275132	0	SUV39H2
8.24491e-08	1.3705	0.07	0.018	0.00276518	0	LYL1
8.88865e-08	1.13743	0.137	0.055	0.00298108	0	SAC3D1
1.03368e-07	1.04889	0.099	0.033	0.00346674	0	ZFYVE19
1.0522e-07	1.76669	0.055	0.011	0.00352887	0	COL18A1
1.06152e-07	1.01222	0.093	0.029	0.00356011	0	CENPN
1.07755e-07	1.06539	0.081	0.023	0.00361388	0	ZNF831
1.1092e-07	1.3291	0.075	0.02	0.00372004	0	CCDC134
1.16636e-07	1.15662	0.106	0.037	0.00391173	0	COA7
1.24694e-07	1.72634	0.064	0.015	0.00418197	0	SS18L1
1.34204e-07	1.14158	0.095	0.031	0.00450094	0	AC016876.1
1.42926e-07	1.68324	0.051	0.009	0.00479345	0	AP003472.1
1.44066e-07	1.219	0.108	0.038	0.00483168	0	SMKR1
1.481e-07	2.62009	0.037	0.004	0.00496699	0	B9D1
1.64815e-07	1.4958	0.075	0.021	0.00552757	0	LINC02416
1.69668e-07	2.11248	0.042	0.006	0.00569033	0	HEXIM2
1.73886e-07	1.60368	0.046	0.008	0.00583179	0	TGFBR3L
1.77716e-07	2.16721	0.042	0.006	0.00596025	0	PLEKHG4
1.79642e-07	1.1005	0.106	0.038	0.00602485	0	C17orf58
1.81979e-07	1.51515	0.075	0.021	0.0061032	0	MFSD3
1.84273e-07	1.04651	0.117	0.044	0.00618014	0	NUDT8
2.54014e-07	4.01303	0.029	0.002	0.00851913	0	TEDC2
2.87183e-07	2.26548	0.225	0.114	0.00963153	0	GREB1
2.98301e-07	1.45718	0.07	0.019	0.0100044	0	TMEM241
3.00189e-07	1.55785	0.064	0.016	0.0100677	0	APOBEC3H
3.07255e-07	1.55365	0.07	0.019	0.0103047	0	SBF2-AS1
3.20239e-07	1.64106	0.053	0.011	0.0107402	0	HOMER1
3.44793e-07	1.54431	0.053	0.011	0.0115637	0	QPCTL
3.56617e-07	1.0459	0.093	0.031	0.0119602	0	CEP97
3.56911e-07	1.01733	0.093	0.031	0.0119701	0	AC068282.1
4.24024e-07	1.03755	0.062	0.015	0.0142209	0	AC025259.3
4.71433e-07	1.30457	0.097	0.034	0.0158109	0	NEK4
4.83792e-07	1.0486	0.123	0.05	0.0162254	0	UBALD1
5.06633e-07	1.02944	0.084	0.027	0.0169915	0	PEX6
5.42051e-07	2.28347	0.042	0.007	0.0181793	0	FKBP7
5.46681e-07	2.33706	0.04	0.006	0.0183346	0	KISS1R
6.34077e-07	1.46898	0.064	0.017	0.0212657	0	TTC26
6.4194e-07	1.57496	0.055	0.013	0.0215294	0	PLAGL1
6.49053e-07	1.03131	0.081	0.026	0.021768	0	PAXIP1
7.19969e-07	1.23262	0.075	0.023	0.0241463	0	SFXN2
7.24646e-07	1.12007	0.09	0.031	0.0243032	0	KLF7
8.80227e-07	1.00922	0.093	0.033	0.0295211	0	NEMP1
9.15084e-07	1.15292	0.099	0.037	0.0306901	0	RELL2
9.3967e-07	1.31783	0.073	0.022	0.0315147	0	TMPO-AS1
9.43357e-07	1.44566	0.077	0.024	0.0316383	0	TKFC
9.51357e-07	1.20883	0.101	0.038	0.0319066	0	GCNT1
9.89109e-07	3.41536	0.026	0.002	0.0331727	0	MESP1
9.96453e-07	3.02808	0.026	0.002	0.033419	0	PANK1
1.11409e-06	1.22492	0.115	0.047	0.0373645	0	AIM2
1.14442e-06	1.54629	0.057	0.014	0.0383815	0	ATP1B1
1.27751e-06	1.8971	0.046	0.009	0.042845	0	DPCD
1.27858e-06	4.23869	0.029	0.003	0.042881	0	CCL3
1.28738e-06	3.75199	0.029	0.003	0.043176	0	SLC28A3
1.35061e-06	2.9698	0.029	0.003	0.0452968	0	ANKLE1
1.37797e-06	1.04839	0.057	0.014	0.0462144	0	ZNRF3
1.0197e-159	5.09931	0.62	0.035	3.41987e-155	1	CCL5
2.4647e-85	1.18161	1	0.963	8.26612e-81	1	IL32
3.88933e-82	3.174	0.493	0.075	1.3044e-77	1	CXCR6
1.09522e-79	2.55216	0.633	0.168	3.67315e-75	1	HOPX
2.05926e-79	1.51337	0.931	0.461	6.90634e-75	1	ANXA1
9.22859e-65	1.97034	0.668	0.222	3.09509e-60	1	DPP4
3.73673e-62	1.01281	0.979	0.774	1.25322e-57	1	CORO1A
8.74011e-61	1.19268	0.934	0.593	2.93126e-56	1	CYTIP
1.38876e-59	1.18536	0.971	0.599	4.65764e-55	1	S100A4
8.30092e-54	1.88508	0.588	0.198	2.78396e-49	1	PTGER2
2.63898e-51	1.01975	0.934	0.593	8.85063e-47	1	CISH
1.91225e-49	1.11268	0.897	0.586	6.4133e-45	1	CLDND1
4.0999e-49	1.24339	0.842	0.449	1.37503e-44	1	GBP5
3.86987e-44	1.37216	0.573	0.2	1.29788e-39	1	LINC01871
1.00346e-43	2.14314	0.454	0.134	3.3654e-39	1	NKG7
1.79355e-40	1.03994	0.847	0.504	6.0152e-36	1	PTPRCAP
7.22034e-38	2.49358	0.301	0.06	2.42156e-33	1	CTSW
1.06478e-34	1.47128	0.493	0.181	3.57107e-30	1	CLEC2B
3.51131e-34	2.69741	0.216	0.03	1.17762e-29	1	IL15
5.19162e-34	2.3474	0.343	0.096	1.74116e-29	1	IFITM3
2.78912e-33	2.53295	0.303	0.075	9.35417e-29	1	GZMA
2.41314e-32	6.15925	0.119	0.002	8.09319e-28	1	GZMK
1.33164e-31	2.28149	0.325	0.09	4.46605e-27	1	LRRN3
1.44064e-29	1.28762	0.623	0.347	4.83163e-25	1	ITGA4
1.71025e-28	1.08	0.565	0.251	5.73584e-24	1	IL10RA
2.05436e-28	1.08233	0.678	0.384	6.88991e-24	1	EVL
4.48573e-28	1.07292	0.639	0.327	1.50442e-23	1	SOS1
5.06107e-28	1.07144	0.609	0.291	1.69738e-23	1	RARRES3
2.68668e-26	2.74036	0.201	0.038	9.01059e-22	1	TNFSF13B
1.09858e-25	1.40689	0.573	0.298	3.68442e-21	1	CDKN1A
1.70011e-25	1.38588	0.47	0.207	5.70182e-21	1	GRAP2
2.24058e-25	1.01316	0.662	0.39	7.51444e-21	1	TNFSF10
2.66398e-25	5.15426	0.098	0.003	8.93447e-21	1	ITGA1
4.34301e-25	1.85271	0.303	0.094	1.45656e-20	1	PYCARD
1.89601e-23	3.41035	0.127	0.013	6.35883e-19	1	RGL4
2.03458e-22	1.41249	0.372	0.15	6.82356e-18	1	PLSCR1
5.40118e-22	1.62732	0.33	0.124	1.81145e-17	1	ANK3
9.11718e-22	1.0075	0.612	0.357	3.05772e-17	1	CD96
2.43053e-21	3.03405	0.14	0.021	8.1515e-17	1	PLCB1
4.97119e-21	1.62256	0.29	0.097	1.66724e-16	1	IFI44L
1.76737e-20	1.54275	0.317	0.119	5.9274e-16	1	PDE4D
1.89945e-20	1.9056	0.256	0.082	6.37036e-16	1	LGALS3BP
6.41084e-20	2.05984	0.15	0.027	2.15007e-15	1	GNLY
1.362e-18	2.15723	0.187	0.049	4.56787e-14	1	RILP
1.88539e-18	4.56489	0.074	0.003	6.32323e-14	1	SLAMF7
4.9225e-18	2.08794	0.177	0.044	1.65091e-13	1	RNF144A
6.02552e-18	1.78514	0.222	0.068	2.02084e-13	1	PRF1
8.70492e-18	1.83336	0.24	0.082	2.91946e-13	1	ABI3
9.85178e-18	1.12959	0.454	0.238	3.30409e-13	1	TBC1D10C
1.37081e-17	1.28063	0.42	0.221	4.59741e-13	1	IDH2
5.82143e-17	1.12903	0.427	0.219	1.95239e-12	1	CASP1
6.59956e-17	1.21563	0.338	0.145	2.21336e-12	1	NCF4
7.1015e-17	3.14887	0.103	0.014	2.3817e-12	1	IL18RAP
7.10697e-17	1.29803	0.338	0.146	2.38354e-12	1	TMEM273
7.21523e-17	1.69398	0.251	0.09	2.41984e-12	1	GPR68
7.63363e-17	1.92052	0.169	0.042	2.56017e-12	1	SNTB1
2.50684e-16	5.17824	0.066	0.003	8.40743e-12	1	FXYD2
6.22573e-16	1.373	0.264	0.101	2.08798e-11	1	MYBL1
1.45537e-15	2.44029	0.103	0.016	4.88103e-11	1	ABCB1
3.81336e-15	1.02068	0.48	0.281	1.27893e-10	1	UPP1
4.09214e-15	1.48657	0.293	0.129	1.37242e-10	1	PARVG
5.61423e-15	1.54947	0.24	0.091	1.8829e-10	1	IKBKE
6.21515e-15	1.96273	0.172	0.05	2.08444e-10	1	NCF1
1.81331e-14	1.23912	0.28	0.116	6.08147e-10	1	CD70
2.17779e-14	1.34112	0.309	0.144	7.30386e-10	1	PARP8
3.47663e-14	1.12288	0.364	0.19	1.16599e-09	1	OXNAD1
8.08582e-14	1.13064	0.391	0.215	2.71182e-09	1	GYG1
2.25384e-13	1.03151	0.34	0.168	7.55894e-09	1	IFI30
3.50142e-13	3.18704	0.066	0.006	1.1743e-08	1	TMIGD2
1.38765e-12	2.25336	0.129	0.035	4.65389e-08	1	SLC4A10
1.57187e-12	1.19516	0.211	0.079	5.27175e-08	1	CCR2
1.70158e-12	1.02115	0.354	0.183	5.70675e-08	1	TRPV2
3.15548e-12	1.81825	0.148	0.045	1.05828e-07	1	ELOVL6
7.52296e-12	3.79921	0.05	0.003	2.52305e-07	1	STAP1
8.67518e-12	1.50379	0.185	0.068	2.90948e-07	1	MMP25-AS1
1.73315e-11	2.46266	0.084	0.016	5.81265e-07	1	PPP2R2B
1.92786e-11	1.575	0.15	0.049	6.46565e-07	1	MMP25
3.02193e-11	1.47475	0.198	0.08	1.0135e-06	1	PRKACB
3.63458e-11	1.0604	0.261	0.119	1.21896e-06	1	OAS3
4.77592e-11	2.464	0.098	0.023	1.60175e-06	1	ALOX5
7.23684e-11	5.25966	0.037	0.001	2.42709e-06	1	ADAM23
7.76518e-11	1.16906	0.248	0.115	2.60429e-06	1	POC1B
1.55404e-10	1.14187	0.245	0.115	5.21195e-06	1	DPYD
1.65692e-10	1.61058	0.156	0.056	5.55698e-06	1	RUNX2
1.89659e-10	6.21619	0.032	0	6.36079e-06	1	IGFBP3
1.99092e-10	1.99167	0.1	0.025	6.67714e-06	1	CALHM6
2.13736e-10	3.52206	0.047	0.004	7.16829e-06	1	SCARF1
2.99924e-10	1.03599	0.298	0.158	1.00588e-05	1	CPOX
3.16946e-10	1.36886	0.251	0.126	1.06297e-05	1	DHRS3
3.19014e-10	1.0852	0.325	0.184	1.06991e-05	1	AKNA
3.58302e-10	1.02585	0.311	0.17	1.20167e-05	1	MGAT4A
1.11506e-09	1.0611	0.266	0.132	3.73968e-05	1	KLRB1
1.20718e-09	1.84089	0.098	0.026	4.04866e-05	1	TRBV9
1.29185e-09	1.15862	0.19	0.08	4.33262e-05	1	UTRN
1.48966e-09	1.79858	0.119	0.038	4.99601e-05	1	CD200R1
2.31293e-09	1.14325	0.274	0.148	7.7571e-05	1	ITGAL
2.86275e-09	2.76415	0.053	0.007	9.60109e-05	1	TMEM71
3.08741e-09	1.51066	0.132	0.046	0.000103545	1	FAM129B
3.17787e-09	2.78047	0.061	0.01	0.00010658	1	SAMD3
3.67214e-09	1.02608	0.282	0.156	0.000123156	1	RGS14
3.86182e-09	3.79909	0.034	0.002	0.000129518	1	ARAP3
4.29428e-09	4.06365	0.045	0.005	0.000144021	1	TRAV30
5.50403e-09	1.28584	0.153	0.059	0.000184594	1	RSAD2
1.41674e-08	2.33404	0.074	0.017	0.000475145	1	LAIR1
2.43028e-08	1.50844	0.119	0.042	0.000815069	1	SSBP2
2.71783e-08	3.05951	0.04	0.004	0.000911506	1	B3GNT8
2.74988e-08	1.96856	0.092	0.027	0.000922256	1	STAG3
3.13282e-08	1.13065	0.206	0.101	0.00105069	1	AC009313.1
4.43961e-08	1.7143	0.098	0.031	0.00148896	1	AC099063.1
4.62329e-08	2.07003	0.09	0.027	0.00155056	1	MPP1
7.66528e-08	1.0216	0.272	0.158	0.00257078	1	AC245297.3
7.71477e-08	4.05082	0.026	0.001	0.00258738	1	LZTS1
8.00176e-08	2.37765	0.053	0.009	0.00268363	1	TMEM229B
8.90402e-08	1.1474	0.256	0.146	0.00298623	1	RHOC
9.33335e-08	2.26349	0.063	0.014	0.00313022	1	MPZL2
1.29452e-07	2.96174	0.037	0.004	0.00434156	1	FCHO2
1.99339e-07	2.66347	0.053	0.01	0.00668542	1	IFI27
2.05612e-07	5.46258	0.021	0	0.00689582	1	TIMD4
3.49881e-07	1.38904	0.108	0.04	0.0117343	1	CD300A
3.66132e-07	2.87508	0.04	0.005	0.0122793	1	ADRB2
4.4704e-07	1.58448	0.079	0.024	0.0149928	1	GAB3
4.83638e-07	2.27732	0.058	0.013	0.0162203	1	KLRG1
8.11221e-07	1.61429	0.116	0.047	0.0272067	1	YES1
8.85055e-07	2.20526	0.042	0.007	0.029683	1	KIAA1217
8.96479e-07	1.37802	0.153	0.073	0.0300661	1	GIMAP2
1.09402e-06	1.71309	0.058	0.014	0.0366913	1	ZNF551
1.19069e-06	6.01495	0.018	0	0.0399335	1	AC015849.1
1.37424e-06	1.15084	0.142	0.065	0.0460894	1	CDKN2A
1.4098e-06	1.27018	0.145	0.068	0.0472819	1	AC011446.2
1.73843e-120	3.1177	0.779	0.146	5.83034e-116	2	CTSH
4.44505e-101	2.51279	0.794	0.185	1.49078e-96	2	RGS1
1.64162e-87	2.54188	0.772	0.23	5.50565e-83	2	IL4I1
7.06061e-81	1.09022	1	0.996	2.36799e-76	2	TMSB10
1.38321e-76	1.58148	1	0.62	4.63901e-72	2	S100A4
4.1975e-68	1.61828	1	0.85	1.40776e-63	2	LTB
3.30849e-67	1.1545	1	0.918	1.1096e-62	2	S100A6
2.46567e-65	1.57725	0.94	0.421	8.26938e-61	2	LGALS3
2.89282e-65	1.17139	0.996	0.762	9.70195e-61	2	ANXA2
1.80176e-53	1.59722	0.847	0.477	6.04275e-49	2	CMTM6
7.25546e-52	1.03357	1	0.831	2.43334e-47	2	VIM
1.11741e-51	1.15835	0.964	0.675	3.74758e-47	2	TYMP
1.23184e-50	1.29251	0.964	0.624	4.13136e-46	2	LGALS1
2.03615e-50	1.42302	0.861	0.483	6.82883e-46	2	OSTF1
1.48544e-49	1.01385	0.996	0.743	4.98187e-45	2	CD74
3.36448e-48	1.27932	0.904	0.51	1.12838e-43	2	SAMHD1
1.55389e-46	1.08932	0.968	0.707	5.21144e-42	2	ARHGDIB
2.06876e-46	1.40325	0.769	0.322	6.93822e-42	2	SOS1
2.48296e-45	1.23175	0.929	0.619	8.32734e-41	2	ANKRD12
1.60005e-42	2.38072	0.445	0.119	5.36624e-38	2	LAG3
1.6023e-42	1.98131	0.438	0.106	5.3738e-38	2	KLRB1
1.09555e-40	1.51646	0.651	0.249	3.67424e-36	2	MAF
1.55795e-40	3.04509	0.27	0.038	5.22506e-36	2	AUTS2
7.16091e-40	1.41651	0.719	0.325	2.40163e-35	2	CASP4
1.39439e-39	1.56491	0.74	0.403	4.6765e-35	2	RTN4
2.34852e-38	2.22887	0.423	0.114	7.87647e-34	2	CCR6
1.36442e-37	1.38398	0.698	0.312	4.57598e-33	2	FAS
2.0641e-37	1.107	0.907	0.546	6.92256e-33	2	AL133415.1
5.09847e-37	1.59461	0.623	0.249	1.70992e-32	2	LMO4
6.38195e-37	2.41145	0.356	0.08	2.14038e-32	2	FOXP3
2.26908e-35	1.35384	0.637	0.255	7.61004e-31	2	CARD16
3.94469e-35	1.53238	0.566	0.202	1.32297e-30	2	SAMD9L
6.35807e-35	3.11391	0.214	0.026	2.13237e-30	2	PTPN13
7.19887e-35	2.00187	0.562	0.229	2.41436e-30	2	LINC01871
3.7157e-34	1.99526	0.37	0.091	1.24617e-29	2	MYBL1
5.18486e-34	1.7224	0.452	0.136	1.7389e-29	2	TMEM273
6.62031e-34	2.19824	0.345	0.082	2.22032e-29	2	KLF2
1.59835e-33	1.10785	0.815	0.445	5.36056e-29	2	TUBA1A
1.09936e-32	1.73322	0.463	0.152	3.68702e-28	2	GPR65
1.93895e-32	1.36476	0.673	0.325	6.50286e-28	2	UGP2
5.67946e-32	1.16871	0.79	0.461	1.90478e-27	2	ITGB1
1.88373e-31	1.60205	0.544	0.222	6.31764e-27	2	GLRX
3.60826e-31	1.14225	0.637	0.26	1.21014e-26	2	DPP4
1.06454e-30	1.82439	0.402	0.121	3.57027e-26	2	IFI44
2.4572e-30	1.4355	0.598	0.252	8.24097e-26	2	ITGB7
9.3886e-30	1.37997	0.537	0.212	3.14875e-25	2	CASP1
3.44444e-29	4.62429	0.125	0.007	1.1552e-24	2	CD80
7.79485e-29	1.90697	0.331	0.087	2.61424e-24	2	KAT2B
1.04416e-28	2.90747	0.206	0.032	3.50191e-24	2	HPGD
1.96398e-28	2.31726	0.295	0.071	6.5868e-24	2	CCR2
2.01016e-28	1.05144	0.822	0.481	6.74167e-24	2	GBP5
2.87248e-28	1.35744	0.591	0.26	9.63371e-24	2	SELPLG
2.43059e-27	1.23574	0.74	0.449	8.15171e-23	2	TNFRSF1B
2.82686e-27	1.05203	0.886	0.631	9.48072e-23	2	STAT1
3.30182e-27	1.24059	0.651	0.364	1.10736e-22	2	PMVK
4.60867e-27	2.21323	0.249	0.053	1.54566e-22	2	MAFF
7.40291e-27	1.88464	0.349	0.104	2.48279e-22	2	P2RY8
7.65579e-27	1.46995	0.555	0.251	2.5676e-22	2	OSM
2.36054e-26	1.07709	0.758	0.438	7.91679e-22	2	GBP1
4.25698e-26	1.22335	0.591	0.292	1.42771e-21	2	CYTH1
6.66309e-26	1.04329	0.687	0.357	2.23467e-21	2	GSDMD
2.56062e-25	1.01248	0.715	0.387	8.58782e-21	2	IFI35
4.81317e-24	1.35497	0.431	0.161	1.61424e-19	2	GPR183
4.94176e-24	2.26239	0.242	0.055	1.65737e-19	2	PRDM8
1.12757e-23	1.28937	0.537	0.239	3.78164e-19	2	SLFN5
1.98948e-23	2.08876	0.281	0.077	6.67231e-19	2	LST1
2.21625e-23	1.01387	0.705	0.416	7.43287e-19	2	NECAP2
9.80994e-23	1.32622	0.484	0.205	3.29006e-18	2	CLEC2B
1.2192e-22	1.48556	0.441	0.181	4.08897e-18	2	NMRK1
1.47509e-22	8.29371	0.085	0.003	4.94714e-18	2	IL17F
1.67804e-22	1.2143	0.566	0.279	5.6278e-18	2	MYO1G
1.80148e-22	1.04283	0.673	0.392	6.04182e-18	2	GNG2
2.79239e-22	1.0027	0.68	0.381	9.36513e-18	2	ILK
7.94627e-22	1.60895	0.406	0.161	2.66502e-17	2	AFDN
9.34706e-21	1.13085	0.577	0.293	3.13482e-16	2	GNA15
5.30069e-20	1.35206	0.52	0.263	1.77775e-15	2	ZNRF1
5.33686e-20	1.74236	0.292	0.091	1.78988e-15	2	ANTXR2
5.35621e-20	1.41736	0.363	0.135	1.79637e-15	2	APOL3
1.3151e-19	1.53492	0.381	0.154	4.41059e-15	2	ORMDL3
1.57747e-19	1.04528	0.616	0.345	5.29053e-15	2	HEBP2
1.84224e-19	1.93792	0.26	0.077	6.17852e-15	2	DUSP1
2.41416e-19	1.74053	0.253	0.074	8.0966e-15	2	DSE
2.79339e-19	4.55641	0.075	0.003	9.36846e-15	2	LTK
3.47652e-19	1.53945	0.402	0.178	1.16596e-14	2	PTMS
1.44716e-18	1.06205	0.644	0.389	4.85347e-14	2	EML4
1.84328e-18	1.29233	0.402	0.173	6.18198e-14	2	RDX
2.12177e-18	1.65997	0.288	0.097	7.116e-14	2	CSF1
5.33031e-18	2.52254	0.167	0.036	1.78768e-13	2	GPR15
6.47148e-18	3.54566	0.103	0.012	2.17041e-13	2	FRMD4A
8.18497e-18	1.982	0.164	0.034	2.74508e-13	2	MSC
9.51368e-18	1.20687	0.356	0.134	3.1907e-13	2	MB21D2
2.67589e-17	3.98048	0.114	0.016	8.9744e-13	2	UBD
6.29724e-17	3.01352	0.107	0.014	2.11197e-12	2	HLF
1.10094e-16	1.34707	0.359	0.15	3.69233e-12	2	C12orf75
1.39424e-16	1.11156	0.53	0.292	4.676e-12	2	RAB11FIP1
1.79381e-16	1.0093	0.544	0.301	6.01607e-12	2	RSU1
1.9954e-16	1.98006	0.189	0.05	6.69219e-12	2	CCR5
2.95815e-16	1.87341	0.206	0.059	9.92106e-12	2	ZEB2
3.50928e-16	1.02794	0.388	0.167	1.17694e-11	2	OAS1
3.89217e-16	1.26874	0.473	0.26	1.30536e-11	2	ZFAND5
4.83074e-16	2.86268	0.103	0.014	1.62013e-11	2	MYB
7.23686e-16	1.05162	0.505	0.26	2.4271e-11	2	MAL
1.06584e-15	1.16126	0.381	0.169	3.57462e-11	2	MAST4
1.06768e-15	3.78885	0.075	0.006	3.58078e-11	2	IKZF2
1.1542e-15	1.58368	0.285	0.108	3.87094e-11	2	CDC25B
1.1696e-15	1.58509	0.221	0.066	3.92259e-11	2	CEACAM1
1.24919e-15	1.81443	0.217	0.066	4.18952e-11	2	TULP3
1.63112e-15	1.1222	0.431	0.209	5.47044e-11	2	FURIN
1.68487e-15	1.1721	0.431	0.217	5.65073e-11	2	SASH3
2.75586e-15	5.76944	0.05	0.001	9.2426e-11	2	C2CD4A
3.96913e-15	1.344	0.285	0.106	1.33117e-10	2	RALB
6.3275e-15	1.22192	0.381	0.176	2.12212e-10	2	PPM1K
6.60096e-15	2.44042	0.135	0.028	2.21383e-10	2	AL606807.1
8.26268e-15	1.4261	0.32	0.133	2.77114e-10	2	KLHL5
1.04372e-14	1.88916	0.171	0.044	3.50044e-10	2	ZC2HC1A
1.13068e-14	1.22392	0.381	0.18	3.79206e-10	2	KDM5B
1.36779e-14	1.0693	0.402	0.185	4.58729e-10	2	TRPV2
2.67167e-14	3.79417	0.064	0.004	8.96024e-10	2	ABCG2
3.12663e-14	2.08845	0.189	0.058	1.04861e-09	2	IRF5
3.22034e-14	1.00836	0.491	0.274	1.08004e-09	2	NAGK
3.83191e-14	1.15503	0.413	0.214	1.28515e-09	2	PHTF2
9.76676e-14	1.48817	0.274	0.106	3.27558e-09	2	CITED2
1.03221e-13	1.30058	0.281	0.112	3.46181e-09	2	TMEM65
1.1274e-13	1.07928	0.434	0.228	3.78109e-09	2	ARL6IP6
1.21034e-13	1.18913	0.431	0.228	4.05923e-09	2	LACTB
2.01704e-13	6.54931	0.039	0	6.76475e-09	2	RNF144B
2.04478e-13	2.92964	0.167	0.048	6.8578e-09	2	CXCL10
2.74224e-13	1.5493	0.206	0.067	9.19692e-09	2	KIF5C
3.64799e-13	1.4848	0.246	0.093	1.22346e-08	2	ATP2A3
4.22298e-13	5.08879	0.043	0.001	1.4163e-08	2	HRH4
1.42252e-12	1.30168	0.302	0.136	4.77084e-08	2	PDE4D
3.0456e-12	1.16846	0.37	0.187	1.02143e-07	2	HLA-DQB1
3.06035e-12	2.51445	0.107	0.022	1.02638e-07	2	TSPAN15
5.23719e-12	1.0074	0.246	0.096	1.75645e-07	2	ANKRD28
5.48442e-12	1.22169	0.335	0.158	1.83937e-07	2	GIMAP1
6.2873e-12	4.6765	0.043	0.001	2.10864e-07	2	TMC1
8.05674e-12	1.00257	0.473	0.276	2.70207e-07	2	GIMAP4
9.4245e-12	2.30717	0.085	0.014	3.16079e-07	2	MSC-AS1
9.52624e-12	1.16584	0.324	0.154	3.19491e-07	2	PDE7A
1.00467e-11	1.22343	0.285	0.127	3.36947e-07	2	CD70
1.17708e-11	2.21481	0.117	0.028	3.94767e-07	2	B3GALT2
2.4911e-11	3.66322	0.053	0.004	8.35464e-07	2	MEOX1
3.07218e-11	1.46066	0.235	0.096	1.03035e-06	2	CPPED1
3.08848e-11	1.06124	0.345	0.171	1.03581e-06	2	TCAF2
3.55791e-11	1.13134	0.331	0.161	1.19325e-06	2	CPOX
6.07999e-11	5.05244	0.036	0.001	2.03911e-06	2	AIRE
6.8833e-11	1.92572	0.093	0.018	2.30852e-06	2	CEBPD
1.17937e-10	1.19043	0.281	0.131	3.95537e-06	2	RARG
1.2954e-10	1.33501	0.231	0.096	4.34452e-06	2	B4GALT1
1.55638e-10	1.35749	0.238	0.102	5.21978e-06	2	P2RX4
2.97887e-10	1.10953	0.302	0.147	9.99054e-06	2	SLC25A24
3.12608e-10	1.80693	0.157	0.053	1.04842e-05	2	SNTA1
3.26265e-10	1.86671	0.153	0.05	1.09423e-05	2	NTRK2
3.39578e-10	1.3939	0.203	0.08	1.13888e-05	2	AC017002.3
3.43846e-10	1.98964	0.096	0.021	1.15319e-05	2	IL26
3.84352e-10	5.99923	0.028	0	1.28904e-05	2	PRR29-AS1
5.12196e-10	2.49637	0.085	0.018	1.7178e-05	2	AL390957.1
7.21988e-10	1.30583	0.192	0.074	2.4214e-05	2	CALHM2
7.67581e-10	3.9253	0.039	0.002	2.57431e-05	2	GREM2
9.56688e-10	1.99336	0.1	0.024	3.20854e-05	2	NEDD4
1.5412e-09	1.58675	0.16	0.057	5.16888e-05	2	BLM
1.90385e-09	1.25954	0.306	0.162	6.38513e-05	2	ARL3
2.07775e-09	1.1942	0.206	0.084	6.96837e-05	2	E2F3
2.17582e-09	1.25041	0.228	0.101	7.29728e-05	2	SYT11
2.75584e-09	2.11603	0.089	0.02	9.24253e-05	2	AC022217.3
3.24201e-09	1.39395	0.178	0.069	0.00010873	2	MAP3K5
4.61351e-09	1.14709	0.281	0.143	0.000154728	2	TBC1D5
4.81585e-09	1.66819	0.114	0.033	0.000161514	2	LACC1
5.23332e-09	1.00883	0.221	0.096	0.000175515	2	VCPIP1
5.29346e-09	2.6111	0.06	0.009	0.000177532	2	F2R
5.65052e-09	1.15435	0.26	0.125	0.000189507	2	S1PR1
8.78091e-09	5.3816	0.028	0.001	0.000294494	2	C2CD4B
9.77219e-09	1.10495	0.27	0.136	0.00032774	2	HACD4
1.01298e-08	1.3808	0.185	0.077	0.000339734	2	SERTAD2
1.20468e-08	2.77573	0.057	0.009	0.000404025	2	ODAPH
1.26965e-08	2.30048	0.082	0.019	0.000425817	2	IL1R1
1.29679e-08	1.09765	0.231	0.106	0.000434918	2	RFFL
1.36182e-08	2.24152	0.093	0.024	0.000456726	2	ST3GAL5
1.43958e-08	2.08333	0.082	0.019	0.000482806	2	CACNA2D4
1.66357e-08	1.13783	0.217	0.098	0.000557929	2	HLA-DRA
1.91703e-08	1.08335	0.249	0.123	0.000642933	2	GGT1
2.04204e-08	1.08887	0.217	0.098	0.000684858	2	MAP3K4
2.05942e-08	1.93312	0.096	0.026	0.000690687	2	SNX24
2.40947e-08	1.17025	0.217	0.099	0.000808089	2	NBPF15
3.16513e-08	1.30547	0.199	0.09	0.00106152	2	IL12RB1
3.53225e-08	1.20209	0.153	0.057	0.00118464	2	BISPR
3.87448e-08	1.00828	0.235	0.11	0.00129942	2	ZFYVE28
4.0532e-08	1.3303	0.128	0.044	0.00135936	2	CNPY4
5.30802e-08	1.2021	0.235	0.116	0.0017802	2	TGFBR1
5.47088e-08	1.24207	0.199	0.088	0.00183482	2	MYO1F
6.02396e-08	5.55181	0.021	0	0.00202032	2	E2F2
6.02396e-08	5.99917	0.021	0	0.00202032	2	TMEM171
6.02396e-08	8.71811	0.021	0	0.00202032	2	IL17A
6.02396e-08	5.46771	0.021	0	0.00202032	2	AC099552.1
6.79598e-08	1.15637	0.256	0.132	0.00227924	2	MX2
6.91841e-08	1.46126	0.114	0.036	0.0023203	2	EMP1
7.18246e-08	3.00312	0.043	0.005	0.00240885	2	IL7
9.61265e-08	2.07462	0.082	0.021	0.00322389	2	SH3TC1
1.03865e-07	2.04266	0.082	0.021	0.00348341	2	FUT7
1.06344e-07	4.48814	0.025	0.001	0.00356657	2	NTN4
1.46609e-07	1.48994	0.153	0.063	0.00491696	2	CD79B
1.49252e-07	1.43154	0.149	0.06	0.00500561	2	SMPD1
1.59519e-07	1.86869	0.093	0.027	0.00534993	2	BTD
1.69088e-07	1.05592	0.185	0.081	0.00567088	2	L3MBTL3
1.72256e-07	2.63692	0.05	0.008	0.00577714	2	IGHV4-34
1.79474e-07	1.58503	0.125	0.045	0.00601919	2	GALC
1.94518e-07	1.355	0.157	0.065	0.00652375	2	TENT5C
1.9711e-07	1.65791	0.117	0.041	0.00661068	2	HERC5
2.15916e-07	1.53629	0.121	0.043	0.00724141	2	CFL2
2.37609e-07	1.50337	0.1	0.031	0.00796892	2	AKAP2
2.66385e-07	1.64641	0.11	0.037	0.00893401	2	SYTL2
2.75829e-07	1.81666	0.078	0.02	0.00925076	2	FRY
3.13494e-07	1.51611	0.117	0.042	0.010514	2	SLC9A9
3.60476e-07	2.05456	0.071	0.018	0.0120897	2	PPARG
3.62461e-07	1.15221	0.157	0.065	0.0121562	2	PLEKHA2
3.66934e-07	1.24981	0.157	0.065	0.0123062	2	RIPOR1
4.32724e-07	1.34859	0.142	0.058	0.0145127	2	DLGAP1-AS1
5.61773e-07	2.10098	0.053	0.01	0.0188407	2	AP002884.1
6.33562e-07	1.11018	0.185	0.085	0.0212484	2	IL6R
6.6409e-07	1.30255	0.125	0.047	0.0222722	2	CAMK1D
6.75447e-07	1.09757	0.171	0.076	0.0226531	2	IPCEF1
1.06664e-06	1.11728	0.114	0.041	0.035773	2	RTP4
1.2658e-06	4.32173	0.021	0.001	0.0424523	2	LINC01762
1.2736e-06	4.33104	0.021	0.001	0.0427139	2	ROPN1L
1.28145e-06	4.08678	0.021	0.001	0.0429772	2	COL5A3
1.32654e-06	1.80253	0.078	0.023	0.0444895	2	CHRM3-AS2
1.85933e-120	3.18617	0.831	0.183	6.23583e-116	3	CD200
9.034e-112	3.64649	0.878	0.303	3.02982e-107	3	BCL2A1
4.99978e-106	4.01764	0.765	0.187	1.67683e-101	3	NFKBID
7.5468e-98	2.83811	0.855	0.302	2.53105e-93	3	VSIR
7.86136e-93	2.70864	0.898	0.354	2.63654e-88	3	DUSP2
6.28395e-80	2.54594	0.902	0.41	2.10751e-75	3	RGCC
6.30182e-76	4.15904	0.663	0.171	2.1135e-71	3	IL2
1.05035e-72	2.28639	0.957	0.797	3.52266e-68	3	CD40LG
1.08778e-70	2.83091	0.58	0.129	3.64819e-66	3	EGR2
5.11164e-70	2.09011	0.965	0.764	1.71434e-65	3	BTG1
2.16387e-63	1.76776	0.902	0.644	7.25717e-59	3	CD82
4.09931e-63	3.02699	0.643	0.189	1.37483e-58	3	NR4A1
1.12073e-62	3.27162	0.498	0.1	3.7587e-58	3	NR4A3
2.20281e-62	1.24928	0.984	0.945	7.38779e-58	3	PGAM1
1.33012e-61	2.69228	0.784	0.368	4.46095e-57	3	TNFSF8
2.57482e-58	2.12504	0.757	0.323	8.63545e-54	3	REL
3.94027e-56	2.97345	0.506	0.122	1.32149e-51	3	SEMA7A
3.36095e-55	1.84612	0.976	0.803	1.12719e-50	3	MIR155HG
1.76523e-54	1.17971	0.98	0.874	5.92024e-50	3	DDX21
5.42538e-54	3.30658	0.502	0.125	1.81956e-49	3	NR4A2
1.61164e-51	2.39462	0.675	0.298	5.40512e-47	3	SLC7A5
1.91338e-51	1.18938	0.984	0.981	6.4171e-47	3	PABPC1
4.42279e-50	2.86973	0.882	0.696	1.48332e-45	3	TNF
1.81972e-49	2.41378	0.749	0.387	6.10298e-45	3	MYC
2.49003e-49	1.94062	0.878	0.63	8.35105e-45	3	PIM3
9.05591e-49	1.26182	1	0.991	3.03717e-44	3	H3F3B
1.91317e-48	2.08754	0.8	0.504	6.41638e-44	3	CYTOR
3.9019e-47	2.44557	0.612	0.256	1.30862e-42	3	KDM6B
1.56855e-46	2.08794	0.745	0.409	5.26059e-42	3	TNFSF14
2.79181e-46	1.73927	0.812	0.498	9.36317e-42	3	RNF19A
8.69674e-46	3.25463	0.373	0.074	2.91671e-41	3	PGGHG
4.34574e-45	2.20174	0.655	0.322	1.45747e-40	3	PRKCH
1.26608e-44	1.95047	0.753	0.468	4.24617e-40	3	PPP1R2
4.10927e-43	1.67907	0.835	0.613	1.37817e-38	3	SLC3A2
4.44435e-43	5.69976	0.212	0.016	1.49054e-38	3	AREG
3.96798e-42	2.02183	0.729	0.388	1.33078e-37	3	SLA
3.05129e-40	3.29115	0.341	0.071	1.02334e-35	3	AC136475.3
3.9336e-40	1.5103	0.816	0.417	1.31925e-35	3	FABP5
1.22755e-39	1.57489	0.804	0.497	4.11694e-35	3	FYN
3.33482e-37	2.51549	0.494	0.178	1.11843e-32	3	KLF10
7.68301e-37	2.98718	0.345	0.081	2.57673e-32	3	CD84
8.55817e-37	2.76515	0.427	0.132	2.87024e-32	3	HIVEP3
5.01886e-35	1.51539	0.725	0.445	1.68323e-30	3	NDFIP2
1.02778e-34	3.64087	0.573	0.244	3.44696e-30	3	IFNG
2.95484e-34	1.9355	0.569	0.268	9.90996e-30	3	AGO2
8.11217e-34	2.14853	0.765	0.55	2.72066e-29	3	ZFP36L1
1.28283e-33	2.16298	0.502	0.206	4.30235e-29	3	JARID2
2.99452e-33	2.28648	0.498	0.203	1.0043e-28	3	LTBP4
6.47589e-33	3.02985	0.318	0.074	2.17188e-28	3	IRF8
7.12882e-33	1.59119	0.741	0.503	2.39086e-28	3	SFXN1
2.0474e-32	1.98205	0.694	0.438	6.86657e-28	3	MAT2A
4.14687e-32	2.9886	0.404	0.137	1.39078e-27	3	EVI2A
7.65628e-32	4.73193	0.157	0.012	2.56776e-27	3	AC013264.1
1.94403e-30	1.10238	0.851	0.735	6.51989e-26	3	EIF5B
1.79979e-29	1.20326	0.8	0.606	6.03613e-25	3	ODC1
2.6318e-29	8.79593	0.094	0.001	8.82654e-25	3	ARC
1.6697e-28	1.71059	0.678	0.426	5.59985e-24	3	RILPL2
4.05896e-28	1.03614	0.827	0.701	1.36129e-23	3	EIF3J
9.78217e-28	1.7512	0.58	0.313	3.28074e-23	3	TGIF1
1.59399e-27	1.13469	0.831	0.645	5.34594e-23	3	RBPJ
1.71182e-27	1.41612	0.773	0.557	5.74112e-23	3	CD7
2.24064e-27	2.55408	0.357	0.118	7.51466e-23	3	FOSL2
2.29232e-27	2.24859	0.384	0.134	7.68799e-23	3	IL21R
7.00045e-27	1.4589	0.655	0.402	2.34781e-22	3	SIAH2
1.02376e-26	1.42688	0.592	0.284	3.4335e-22	3	TSHZ2
1.07562e-26	1.11761	0.824	0.68	3.60742e-22	3	RGS10
1.24679e-26	1.83885	0.561	0.324	4.1815e-22	3	POLR1C
1.29085e-26	1.47555	0.659	0.428	4.32926e-22	3	SNHG9
2.65767e-26	1.85654	0.514	0.258	8.91331e-22	3	MAML2
6.16344e-26	4.07968	0.161	0.02	2.0671e-21	3	NLRP6
7.60422e-26	2.48464	0.333	0.107	2.5503e-21	3	FOSL1
9.03929e-26	1.30562	0.745	0.591	3.0316e-21	3	AMD1
9.7688e-26	2.79365	0.365	0.12	3.27626e-21	3	IL21
1.24758e-25	1.3792	0.71	0.533	4.18414e-21	3	NAMPT
2.19119e-25	1.83314	0.58	0.332	7.3488e-21	3	MAPKAPK2
2.57517e-25	1.273	0.729	0.51	8.63661e-21	3	NOLC1
7.21425e-25	2.11018	0.435	0.183	2.41951e-20	3	AHI1
6.32831e-24	1.14164	0.725	0.55	2.12239e-19	3	ATP1B3
2.48203e-23	3.53205	0.188	0.034	8.32424e-19	3	KCNK5
3.82851e-23	1.16589	0.753	0.596	1.28401e-18	3	MTHFD2
4.90394e-23	1.65174	0.529	0.283	1.64468e-18	3	BACH2
2.57244e-22	3.17552	0.239	0.06	8.62745e-18	3	CXCR5
2.61038e-22	1.30398	0.733	0.548	8.7547e-18	3	SLAMF1
3.20954e-22	1.08504	0.694	0.509	1.07641e-17	3	CEBPZ
6.90365e-22	1.92296	0.506	0.281	2.31535e-17	3	SERTAD1
1.1608e-21	1.65385	0.522	0.293	3.8931e-17	3	CTPS1
1.18937e-21	1.25411	0.678	0.482	3.98891e-17	3	SLC1A5
1.20158e-20	3.43261	0.196	0.043	4.02987e-16	3	FASLG
1.20715e-20	8.0079	0.082	0.004	4.04853e-16	3	IL10
2.27712e-20	2.82039	0.278	0.091	7.63701e-16	3	EPOP
2.30108e-20	2.69284	0.247	0.072	7.71736e-16	3	GRAMD4
4.71253e-20	1.57887	0.51	0.296	1.58049e-15	3	TM2D3
5.01016e-20	3.76942	0.125	0.016	1.68031e-15	3	AC010616.1
7.07212e-20	1.49984	0.541	0.324	2.37185e-15	3	BTG3
8.51159e-20	1.36331	0.784	0.654	2.85462e-15	3	CD69
9.48129e-20	1.49246	0.525	0.318	3.17984e-15	3	UTP4
1.34354e-19	1.99524	0.412	0.2	4.50597e-15	3	PVT1
1.41937e-19	1.66509	0.502	0.279	4.76029e-15	3	TFRC
1.53018e-19	2.086	0.349	0.14	5.13191e-15	3	PKIA
1.67959e-19	1.66013	0.537	0.321	5.63302e-15	3	TAGAP
1.81213e-19	1.87955	0.443	0.236	6.07752e-15	3	CSRNP1
2.20265e-19	2.44199	0.271	0.089	7.38725e-15	3	SLC9B2
3.98206e-19	1.41739	0.525	0.276	1.3355e-14	3	ZBED2
5.19064e-19	2.16565	0.337	0.136	1.74084e-14	3	BTLA
5.70562e-19	1.26773	0.604	0.407	1.91355e-14	3	PNO1
1.35669e-18	1.61084	0.682	0.527	4.55007e-14	3	BIRC3
3.62185e-18	1.53236	0.541	0.364	1.21469e-13	3	RASSF5
6.76374e-18	2.30657	0.278	0.099	2.26842e-13	3	SLC27A2
8.59101e-18	3.11704	0.176	0.04	2.88125e-13	3	IGHV1-3
1.88808e-17	2.14975	0.384	0.188	6.33223e-13	3	NFATC1
1.92506e-17	2.4241	0.235	0.073	6.45626e-13	3	SGPP2
2.96871e-17	1.61566	0.482	0.284	9.95645e-13	3	TRAF3
3.03251e-17	2.50761	0.22	0.064	1.01704e-12	3	MFSD2A
3.3724e-17	2.15429	0.271	0.097	1.13103e-12	3	NIPA1
3.52209e-17	1.15041	0.627	0.483	1.18124e-12	3	GRPEL1
4.00392e-17	1.12568	0.663	0.527	1.34283e-12	3	DNTTIP2
6.44332e-17	1.24978	0.498	0.26	2.16096e-12	3	PDCD1
1.01265e-16	1.9359	0.31	0.125	3.39624e-12	3	BICDL1
1.05301e-16	1.54118	0.51	0.334	3.53158e-12	3	BZW2
1.73301e-16	1.98839	0.333	0.148	5.81217e-12	3	SLC29A1
1.85576e-16	1.07088	0.698	0.573	6.22386e-12	3	CLEC2D
1.9242e-16	1.59248	0.42	0.225	6.4534e-12	3	PCED1B
3.92931e-16	3.27445	0.122	0.02	1.31781e-11	3	AMIGO2
5.28799e-16	1.88572	0.443	0.266	1.77348e-11	3	PLK3
7.75358e-16	5.67932	0.063	0.003	2.60039e-11	3	AC135068.9
8.36761e-16	1.80146	0.424	0.227	2.80633e-11	3	SELL
1.15965e-15	1.22195	0.592	0.44	3.88925e-11	3	MAP2K3
1.40374e-15	1.46566	0.659	0.519	4.70786e-11	3	PRNP
2.10774e-15	2.61613	0.267	0.102	7.06893e-11	3	GADD45A
3.61779e-15	1.52862	0.443	0.256	1.21334e-10	3	FBLN7
3.99089e-15	1.52287	0.443	0.262	1.33846e-10	3	CBLB
5.16496e-15	2.15686	0.204	0.06	1.73222e-10	3	TRBV18
5.46652e-15	1.46497	0.506	0.324	1.83336e-10	3	HMGA1
5.7395e-15	1.13216	0.576	0.424	1.92491e-10	3	ESF1
1.1668e-14	1.37675	0.471	0.304	3.9132e-10	3	RRP9
1.29755e-14	1.28769	0.518	0.358	4.35171e-10	3	TAF9
1.59326e-14	3.20863	0.129	0.026	5.34348e-10	3	SLC35E4
2.11565e-14	1.37581	0.486	0.306	7.09547e-10	3	ELMO1
2.49518e-14	1.50714	0.416	0.229	8.36834e-10	3	PAM
3.43595e-14	1.81359	0.357	0.18	1.15235e-09	3	SLC43A3
4.68436e-14	3.19254	0.133	0.029	1.57104e-09	3	CLECL1
1.21337e-13	1.76476	0.333	0.166	4.0694e-09	3	TIMM8A
1.2559e-13	2.78263	0.114	0.021	4.21204e-09	3	NRARP
2.21893e-13	1.79442	0.31	0.145	7.44185e-09	3	PUS7
3.31384e-13	1.26473	0.565	0.431	1.1114e-08	3	NR3C1
5.29301e-13	1.79718	0.325	0.166	1.77517e-08	3	RRP12
5.6617e-13	1.10801	0.533	0.377	1.89882e-08	3	IFRD2
1.1666e-12	1.00382	0.639	0.552	3.91253e-08	3	HNRNPH3
1.50546e-12	2.40571	0.192	0.066	5.04901e-08	3	TRIB1
1.52585e-12	1.00194	0.557	0.409	5.1174e-08	3	RPF2
2.06521e-12	1.23359	0.494	0.354	6.9263e-08	3	TMEM70
2.39116e-12	1.02944	0.576	0.447	8.01946e-08	3	NXT1
5.28523e-12	1.15121	0.576	0.459	1.77256e-07	3	APBB1IP
5.57691e-12	1.43886	0.337	0.18	1.87038e-07	3	IL6ST
6.7464e-12	2.54242	0.149	0.042	2.26261e-07	3	CCND1
7.96901e-12	1.29716	0.349	0.177	2.67265e-07	3	CD27
8.988e-12	1.47187	0.416	0.251	3.01439e-07	3	TBX21
9.7943e-12	2.85484	0.122	0.029	3.28481e-07	3	CD109
9.96055e-12	1.23411	0.529	0.388	3.34057e-07	3	CKS2
1.55503e-11	2.73148	0.098	0.019	5.21526e-07	3	TRAV20
3.44615e-11	2.23279	0.208	0.082	1.15577e-06	3	TG
3.65307e-11	2.24111	0.173	0.058	1.22517e-06	3	HECTD2
6.39704e-11	1.79814	0.333	0.193	2.14544e-06	3	SPAG9
6.6451e-11	1.01943	0.506	0.373	2.22863e-06	3	ABCF2.1
7.71868e-11	1.7587	0.278	0.14	2.58869e-06	3	CPD
1.02647e-10	1.12131	0.455	0.318	3.44258e-06	3	GRWD1
1.20691e-10	1.76126	0.282	0.145	4.04774e-06	3	ARHGEF3
1.36302e-10	1.01497	0.576	0.485	4.57128e-06	3	NDUFAF4
1.53069e-10	1.10999	0.502	0.382	5.13364e-06	3	DCUN1D5
1.94334e-10	3.40762	0.106	0.025	6.51759e-06	3	EGR3
3.00807e-10	3.46805	0.09	0.019	1.00885e-05	3	FOSB
3.31285e-10	1.01727	0.522	0.395	1.11106e-05	3	NOP56
3.6748e-10	1.10945	0.486	0.357	1.23245e-05	3	DNAJC2
5.10981e-10	2.75054	0.133	0.04	1.71373e-05	3	SPRY1
5.38837e-10	1.54515	0.333	0.194	1.80715e-05	3	MYBBP1A
5.48458e-10	1.06575	0.69	0.684	1.83942e-05	3	BATF
6.51126e-10	1.4665	0.459	0.344	2.18375e-05	3	GLUD1
6.82024e-10	5.38258	0.039	0.002	2.28737e-05	3	TAGLN3
6.8638e-10	2.12061	0.18	0.07	2.30198e-05	3	PEAK1
7.18965e-10	1.70707	0.294	0.162	2.41127e-05	3	OGT
7.688e-10	1.30518	0.412	0.276	2.5784e-05	3	CD226
9.43441e-10	1.57816	0.341	0.208	3.16411e-05	3	NEDD9
1.23001e-09	1.47714	0.31	0.175	4.12522e-05	3	BET1L
2.05418e-09	1.27764	0.357	0.216	6.88931e-05	3	MARCKSL1
2.725e-09	2.08975	0.169	0.065	9.13909e-05	3	URB2
2.76329e-09	1.02002	0.478	0.359	9.26752e-05	3	PAK1IP1
4.47975e-09	1.30308	0.376	0.249	0.000150242	3	PEA15
5.68848e-09	1.8202	0.522	0.465	0.00019078	3	NINJ1
7.2267e-09	1.53366	0.294	0.168	0.000242369	3	CAMK2D
7.78256e-09	1.45592	0.533	0.43	0.000261011	3	MIR4435-2HG
9.39571e-09	6.97988	0.024	0	0.000315113	3	IGHV1OR15-4
9.60216e-09	2.24552	0.141	0.05	0.000322037	3	LRRC8B
1.05386e-08	2.59157	0.106	0.03	0.000353443	3	AC234772.2
1.09848e-08	1.02064	0.557	0.471	0.00036841	3	SNHG15
1.26721e-08	2.2246	0.118	0.037	0.000424995	3	KCNQ5
1.50209e-08	1.43496	0.388	0.271	0.000503771	3	GABPB1
1.50487e-08	1.01185	0.494	0.392	0.000504704	3	DIMT1
1.57648e-08	1.02533	0.6	0.558	0.00052872	3	NFKB1
1.61177e-08	1.47843	0.329	0.205	0.000540556	3	STOM
2.00449e-08	1.61143	0.216	0.103	0.000672267	3	SLAMF6
2.3042e-08	1.11553	0.396	0.28	0.000772783	3	CCDC86
2.34243e-08	2.13814	0.161	0.064	0.000785603	3	GRASP
2.51851e-08	1.36287	0.361	0.245	0.00084466	3	NUDT4
2.54013e-08	1.77935	0.231	0.118	0.00085191	3	MEX3C
3.1919e-08	3.07855	0.067	0.013	0.0010705	3	SERPINE2
3.9397e-08	1.05903	0.416	0.307	0.0013213	3	RRS1
4.52743e-08	1.29195	0.486	0.408	0.00151841	3	SDCBP
4.69478e-08	1.12403	0.396	0.281	0.00157454	3	PNPT1
5.4264e-08	1.46255	0.271	0.154	0.00181991	3	C19orf48
6.74807e-08	1.23458	0.388	0.281	0.00226317	3	RRP1
7.51678e-08	1.87923	0.212	0.105	0.00252098	3	GFI1
1.03518e-07	2.66221	0.09	0.025	0.0034718	3	FAM184A
1.0945e-07	1.45569	0.286	0.173	0.00367074	3	TRMT61A
1.15343e-07	1.51181	0.239	0.13	0.00386839	3	NAF1
1.24397e-07	5.28133	0.031	0.002	0.00417203	3	ISM1
1.3164e-07	2.53791	0.122	0.043	0.00441494	3	IFNG-AS1
1.37796e-07	1.10601	0.404	0.296	0.00462139	3	MTHFD1L
1.55316e-07	1.4382	0.247	0.133	0.00520898	3	NAB2
1.6111e-07	1.09962	0.396	0.28	0.00540332	3	CTNNA1
2.46923e-07	2.69088	0.059	0.011	0.00828129	3	GPRIN1
2.66602e-07	1.53825	0.235	0.127	0.00894129	3	STMN1
2.66989e-07	1.23491	0.384	0.275	0.00895428	3	LBH
2.69687e-07	2.8455	0.09	0.026	0.00904478	3	OTUD1
2.75633e-07	1.5057	0.29	0.178	0.00924418	3	DLEU2
2.80602e-07	1.83361	0.188	0.091	0.00941083	3	PMEPA1
3.00053e-07	1.33658	0.424	0.32	0.0100632	3	CST7
3.06007e-07	1.42083	0.243	0.132	0.0102628	3	CENPV
3.34676e-07	1.17917	0.576	0.523	0.0112244	3	IL7R
3.55434e-07	1.27429	0.306	0.195	0.0119205	3	OTUD4
4.59303e-07	1.20765	0.318	0.206	0.0154041	3	SLC7A1
4.80733e-07	1.32776	0.353	0.253	0.0161228	3	USP12
4.85553e-07	1.44718	0.294	0.187	0.0162845	3	TNIK
5.35215e-07	1.51058	0.224	0.12	0.01795	3	SLC25A19
5.73945e-07	3.0327	0.067	0.016	0.019249	3	AP003472.2
6.16682e-07	1.87121	0.525	0.48	0.0206823	3	GADD45B
7.54083e-07	2.03508	0.106	0.037	0.0252904	3	HIC1
7.81577e-07	4.43848	0.047	0.008	0.0262125	3	GEM
8.37412e-07	2.302	0.149	0.066	0.0280851	3	FCMR
8.87704e-07	1.49923	0.392	0.292	0.0297718	3	SERPINB9
9.62584e-07	2.11148	0.122	0.047	0.0322831	3	SLC12A6
1.09966e-06	2.9898	0.059	0.013	0.0368804	3	CDH23
1.14997e-06	1.59786	0.2	0.102	0.0385676	3	TBC1D4
1.35243e-06	1.38365	0.278	0.177	0.0453578	3	OSBPL3
2.54765e-108	6.34249	0.362	0.005	8.54431e-104	4	IL17RB
4.46605e-103	11.2794	0.305	0	1.49782e-98	4	TWIST1
1.10201e-99	3.93146	0.565	0.052	3.69591e-95	4	HDGFL3
2.33996e-94	4.63542	0.384	0.014	7.84774e-90	4	IL13
8.32771e-80	3.46986	0.729	0.162	2.79295e-75	4	HLA-DRB1
9.25539e-75	4.30883	0.39	0.028	3.10407e-70	4	RTKN2
1.21791e-69	2.82217	0.701	0.16	4.08463e-65	4	HLA-DQB1
1.10454e-67	2.82167	0.689	0.16	3.7044e-63	4	LPAR6
1.86977e-67	4.35351	0.35	0.025	6.27084e-63	4	HLA-DQA1
3.59642e-67	4.5188	0.322	0.019	1.20617e-62	4	HLA-DQA2
6.43245e-64	2.20585	0.819	0.258	2.15731e-59	4	CAPG
1.78118e-62	3.24363	0.492	0.073	5.97374e-58	4	HLA-DRA
1.26148e-55	1.36351	1	0.924	4.23076e-51	4	S100A6
3.20849e-55	1.46674	0.994	0.888	1.07606e-50	4	IFITM1
3.42902e-53	7.43716	0.164	0.001	1.15002e-48	4	CCR10
5.79394e-52	1.20384	1	0.968	1.94317e-47	4	IL32
5.54393e-50	1.15713	1	0.902	1.85932e-45	4	S100A11
7.19671e-50	3.01668	0.407	0.062	2.41363e-45	4	C1orf162
1.31268e-46	1.9905	0.842	0.405	4.40246e-42	4	TNFSF10
1.69638e-46	1.51265	0.989	0.645	5.68931e-42	4	LGALS1
2.75679e-46	3.44326	0.339	0.045	9.24573e-42	4	TRERF1
6.90489e-46	5.25693	0.169	0.004	2.31576e-41	4	CHDH
1.91571e-45	1.52883	0.949	0.547	6.42491e-41	4	RNF213
3.94053e-44	1.78556	0.887	0.464	1.32157e-39	4	ISG20
2.94603e-43	1.62124	0.972	0.763	9.8804e-39	4	CD74
4.97849e-43	1.3489	0.972	0.695	1.66968e-38	4	TYMP
1.56823e-40	1.34577	0.96	0.645	5.25954e-36	4	GSTK1
1.64947e-40	1.46991	0.921	0.536	5.53199e-36	4	SAMHD1
4.71891e-40	1.93084	0.774	0.33	1.58263e-35	4	IFI6
3.36113e-39	2.31738	0.531	0.145	1.12725e-34	4	CYSLTR1
6.48862e-38	2.5054	0.452	0.108	2.17615e-33	4	SMCO4
1.60275e-37	2.71669	0.525	0.162	5.3753e-33	4	HLA-DPA1
3.44721e-37	4.30578	0.181	0.011	1.15612e-32	4	IL9R
4.47852e-36	1.65594	0.814	0.43	1.50201e-31	4	ALOX5AP
8.07868e-36	1.27912	0.96	0.683	2.70943e-31	4	BST2
1.67624e-35	1.50035	0.853	0.468	5.62177e-31	4	LGALS3
3.06727e-35	5.23945	0.136	0.004	1.0287e-30	4	SEPT10
7.14898e-34	1.76791	0.718	0.321	2.39762e-29	4	RARRES3
1.29524e-32	2.42617	0.486	0.142	4.34399e-28	4	IFIT3
1.41058e-32	1.68799	0.655	0.244	4.73079e-28	4	RGS1
1.84348e-32	2.08985	0.582	0.214	6.18265e-28	4	ETV7
3.08618e-32	1.46586	0.825	0.48	1.03504e-27	4	ITGB1
3.83652e-32	1.46536	0.757	0.371	1.28669e-27	4	LMNA
6.09667e-32	2.74686	0.305	0.054	2.0447e-27	4	RSAD2
9.96853e-32	1.25299	0.927	0.625	3.34325e-27	4	CLDND1
1.31209e-31	1.5108	0.847	0.45	4.40048e-27	4	GBP1
3.28548e-31	1.59899	0.695	0.31	1.10188e-26	4	BATF3
7.12276e-31	1.1201	0.972	0.836	2.38883e-26	4	IFITM2
9.05832e-31	2.80635	0.282	0.047	3.03798e-26	4	MMP25
9.61104e-31	3.36946	0.26	0.04	3.22335e-26	4	HLA-DRB5
1.59058e-30	3.78319	0.181	0.016	5.3345e-26	4	ZNF365
4.75691e-30	2.92508	0.299	0.056	1.59537e-25	4	RCBTB2
2.01278e-29	1.49845	0.831	0.453	6.75045e-25	4	GBP4
1.27837e-28	2.44423	0.339	0.078	4.28741e-24	4	SLF1
3.8105e-28	1.7528	0.593	0.244	1.27797e-23	4	APOL6
1.85934e-27	1.66036	0.638	0.285	6.23587e-23	4	IL10RA
2.0346e-27	2.77821	0.356	0.09	6.82364e-23	4	NCR3
5.78929e-27	1.24864	0.814	0.463	1.94161e-22	4	ARHGAP15
9.56009e-27	2.64689	0.282	0.055	3.20626e-22	4	CSGALNACT1
1.15815e-26	1.61718	0.582	0.226	3.88421e-22	4	SAMD9L
1.52748e-26	1.11804	0.91	0.652	5.12285e-22	4	IRF1
5.84754e-26	1.01356	0.932	0.675	1.96115e-21	4	ARL6IP5
2.23459e-25	1.69457	0.548	0.209	7.49437e-21	4	IRF7
7.08827e-25	3.16502	0.254	0.048	2.37727e-20	4	IL22
7.36129e-25	1.12209	0.864	0.632	2.46883e-20	4	SOCS1
1.26278e-24	1.41893	0.74	0.407	4.23511e-20	4	IFI35
1.89596e-24	2.31425	0.305	0.07	6.35867e-20	4	LY96
3.41788e-24	2.70006	0.119	0.007	1.14629e-19	4	IL9
3.42193e-24	1.35453	0.718	0.38	1.14765e-19	4	TRADD
4.09453e-24	1.00773	0.915	0.527	1.37322e-19	4	ANXA1
8.3624e-24	2.80453	0.277	0.062	2.80458e-19	4	HLA-DPB1
8.46449e-24	1.86285	0.48	0.18	2.83882e-19	4	SPATS2L
1.97151e-23	1.07746	0.864	0.549	6.61203e-19	4	PTPRCAP
5.21567e-23	1.43606	0.751	0.459	1.74923e-18	4	HSPA1A
1.01549e-22	1.58287	0.718	0.413	3.40577e-18	4	ISG15
1.42457e-22	1.08348	0.955	0.813	4.77773e-18	4	LY6E
1.46361e-22	1.64695	0.565	0.276	4.90866e-18	4	CARD19
8.4064e-22	4.16095	0.113	0.008	2.81934e-17	4	HRH1
1.19124e-21	5.89441	0.073	0.001	3.99518e-17	4	HDAC9
1.44213e-21	2.98461	0.209	0.037	4.8366e-17	4	MSC
2.06676e-21	2.63057	0.232	0.047	6.9315e-17	4	TBXAS1
3.81998e-21	1.02285	0.864	0.605	1.28114e-16	4	TAPBP
4.3543e-20	1.05278	0.78	0.512	1.46035e-15	4	PRNP
5.53655e-20	7.71694	0.056	0	1.85685e-15	4	ALKAL2
5.53655e-20	7.48243	0.056	0	1.85685e-15	4	KLHL4
6.3867e-20	2.4253	0.322	0.096	2.14197e-15	4	OASL
9.19461e-20	6.13615	0.062	0.001	3.08369e-15	4	PDLIM4
1.11335e-19	1.47732	0.616	0.359	3.73397e-15	4	DEGS1
1.31742e-19	1.30056	0.633	0.323	4.41837e-15	4	PDE4B
2.25366e-19	1.23011	0.633	0.323	7.55834e-15	4	ARL4C
4.06185e-19	1.52624	0.537	0.252	1.36226e-14	4	EPSTI1
8.17169e-19	1.61724	0.486	0.218	2.74062e-14	4	HAPLN3
1.36646e-18	2.41771	0.169	0.028	4.58283e-14	4	TMEM200A
2.79612e-18	1.55146	0.463	0.196	9.37762e-14	4	XAF1
3.41948e-18	3.35036	0.141	0.02	1.14683e-13	4	CD9
9.45524e-18	1.38071	0.638	0.386	3.1711e-13	4	GIMAP7
1.35969e-17	2.79794	0.164	0.028	4.56014e-13	4	LAT2
4.36755e-17	2.89638	0.136	0.019	1.46479e-12	4	FUT7
1.12484e-16	1.2238	0.655	0.384	3.77248e-12	4	GSDMD
4.42021e-16	1.77205	0.39	0.166	1.48245e-11	4	MFHAS1
5.25697e-16	1.96002	0.294	0.096	1.76308e-11	4	CHST12
6.88987e-16	2.28405	0.198	0.045	2.31073e-11	4	EGLN3
1.06957e-15	1.16365	0.61	0.362	3.58713e-11	4	TRAT1
1.11235e-15	2.11615	0.215	0.053	3.73059e-11	4	CMPK2
1.36859e-15	1.66903	0.379	0.152	4.58998e-11	4	EIF4E3
1.86291e-15	1.21209	0.537	0.262	6.24781e-11	4	PARP9
2.03955e-15	1.05074	0.644	0.385	6.84024e-11	4	XRN1
3.72437e-15	1.08522	0.621	0.361	1.24908e-10	4	CALCOCO2
3.95707e-15	1.58529	0.458	0.228	1.32712e-10	4	MBP
5.41369e-15	1.21328	0.571	0.32	1.81564e-10	4	SP110
1.34047e-14	1.40424	0.435	0.199	4.49568e-10	4	APOL2
1.99766e-14	6.85462	0.04	0	6.69975e-10	4	LINC02432
2.26522e-14	1.0981	0.695	0.498	7.59708e-10	4	ACTN4
2.47009e-14	2.78969	0.096	0.011	8.28419e-10	4	PI16
2.70099e-14	1.03323	0.661	0.424	9.05857e-10	4	AHNAK
2.82369e-14	3.68493	0.079	0.007	9.47008e-10	4	L1CAM
3.10298e-14	1.12117	0.605	0.351	1.04068e-09	4	FAS
3.84475e-14	1.19648	0.571	0.326	1.28945e-09	4	SNX10
3.96024e-14	1.00704	0.644	0.369	1.32818e-09	4	SOS1
5.1032e-14	1.34216	0.542	0.313	1.71151e-09	4	CHST11
7.22531e-14	1.20548	0.605	0.378	2.42322e-09	4	FLOT1
7.99485e-14	1.00781	0.718	0.488	2.68131e-09	4	PHF11
8.56168e-14	1.74811	0.322	0.128	2.87142e-09	4	PARP10
1.1382e-13	3.68794	0.085	0.009	3.81729e-09	4	KIAA0825
1.60907e-13	1.79336	0.226	0.066	5.39649e-09	4	IFNGR2
2.71316e-13	1.29025	0.514	0.288	9.09941e-09	4	LMO4
9.14991e-13	1.73409	0.254	0.085	3.0687e-08	4	PRF1
1.18107e-12	5.27858	0.045	0.001	3.96107e-08	4	TSPAN13
1.27138e-12	2.35269	0.158	0.037	4.26397e-08	4	CLU
1.43134e-12	6.81537	0.034	0	4.80044e-08	4	PTGER3
1.53997e-12	1.38869	0.446	0.235	5.16475e-08	4	CTSS
1.68225e-12	1.45964	0.395	0.185	5.64194e-08	4	IFI30
2.47043e-12	3.66544	0.079	0.009	8.28531e-08	4	CIITA
3.14702e-12	1.56814	0.39	0.182	1.05545e-07	4	OAS1
3.78424e-12	1.53312	0.316	0.128	1.26916e-07	4	S1PR1
4.04735e-12	1.61418	0.379	0.18	1.3574e-07	4	GATA3
4.58402e-12	1.08245	0.469	0.243	1.53739e-07	4	GRAP2
5.62687e-12	1.3157	0.458	0.258	1.88714e-07	4	MIIP
8.92334e-12	1.15514	0.508	0.297	2.99271e-07	4	FAM241A
9.50609e-12	1.07201	0.559	0.349	3.18815e-07	4	RBMS1
1.1974e-11	3.06581	0.079	0.009	4.01586e-07	4	TSPAN2
1.28307e-11	1.01293	0.537	0.321	4.30317e-07	4	ZFP36
1.38488e-11	1.22977	0.452	0.243	4.64462e-07	4	TRIM21
1.62756e-11	1.09832	0.514	0.296	5.45851e-07	4	CARD16
1.68234e-11	3.82695	0.056	0.004	5.64224e-07	4	CCR8
2.02995e-11	1.74945	0.271	0.105	6.80803e-07	4	CYB561
2.33184e-11	1.1105	0.48	0.262	7.82053e-07	4	ADAM19
2.56928e-11	4.14101	0.045	0.002	8.61687e-07	4	FANK1
3.13152e-11	2.35643	0.141	0.033	1.05025e-06	4	RAB11FIP5
4.70672e-11	1.59283	0.288	0.119	1.57854e-06	4	GIMAP6
6.02441e-11	2.35985	0.13	0.029	2.02047e-06	4	SLFN11
6.1248e-11	1.46115	0.328	0.148	2.05414e-06	4	IFIH1
6.43977e-11	1.06589	0.497	0.283	2.15977e-06	4	TNFSF12
6.64515e-11	1.02487	0.531	0.327	2.22865e-06	4	SHISA5
7.70095e-11	3.5493	0.051	0.003	2.58274e-06	4	LINC02195
1.03164e-10	1.66866	0.322	0.149	3.4599e-06	4	ABHD3
1.07798e-10	1.55621	0.277	0.114	3.61533e-06	4	ZFYVE28
1.13139e-10	3.7987	0.062	0.006	3.79447e-06	4	TUBB3
1.18251e-10	2.40568	0.192	0.061	3.9659e-06	4	IQCG
1.2914e-10	1.09867	0.492	0.279	4.33108e-06	4	PRDM1
1.29279e-10	5.38915	0.034	0.001	4.33575e-06	4	PTGDR2
1.57234e-10	2.03607	0.237	0.089	5.27332e-06	4	LGALS9
1.66838e-10	1.71791	0.226	0.079	5.5954e-06	4	JAKMIP1
1.75283e-10	1.04808	0.48	0.267	5.87863e-06	4	SLFN5
1.89754e-10	1.73955	0.401	0.214	6.36398e-06	4	MX1
2.37609e-10	1.491	0.305	0.138	7.96892e-06	4	KIF3A
3.1429e-10	4.1794	0.045	0.003	1.05407e-05	4	LINC00604
3.1429e-10	3.85345	0.045	0.003	1.05407e-05	4	U62317.2
3.18032e-10	1.04505	0.441	0.237	1.06662e-05	4	PTGER4
4.30805e-10	1.53035	0.311	0.144	1.44483e-05	4	FARS2
5.98403e-10	1.24494	0.401	0.207	2.00692e-05	4	ADAM8
6.52314e-10	1.79666	0.22	0.08	2.18773e-05	4	MMP25-AS1
8.20604e-10	1.6384	0.192	0.064	2.75214e-05	4	TMEM140
9.0295e-10	1.13144	0.508	0.334	3.02831e-05	4	NMI
9.05945e-10	1.86946	0.215	0.079	3.03836e-05	4	RPL39L
1.31459e-09	3.30247	0.04	0.002	4.40888e-05	4	LINC00511
1.64743e-09	1.68381	0.243	0.098	5.52515e-05	4	DENND1B
1.73477e-09	1.45706	0.282	0.125	5.81808e-05	4	SAMD9
1.81988e-09	1.36425	0.322	0.154	6.1035e-05	4	MB21D2
1.84582e-09	1.31069	0.395	0.216	6.19052e-05	4	EIF2AK2
1.98461e-09	2.78524	0.09	0.017	6.65599e-05	4	MAP3K6
2.20194e-09	1.61228	0.294	0.135	7.38487e-05	4	OAS3
2.55703e-09	4.20383	0.045	0.003	8.57576e-05	4	BCAR3
3.5201e-09	1.32919	0.305	0.142	0.000118057	4	IFIT5
4.27324e-09	1.13011	0.373	0.199	0.000143316	4	ACSL5
4.38101e-09	1.50783	0.339	0.178	0.00014693	4	SLC4A7
4.49129e-09	3.01658	0.073	0.012	0.000150629	4	NUGGC
4.904e-09	1.11267	0.418	0.247	0.00016447	4	BIN1
4.92859e-09	2.02242	0.232	0.095	0.000165295	4	DDX58
6.07988e-09	1.02461	0.452	0.266	0.000203907	4	KLF13
7.63342e-09	2.41065	0.107	0.025	0.00025601	4	IL26
8.88458e-09	1.29186	0.09	0.018	0.000297971	4	TRBV10-3
1.0109e-08	1.28586	0.367	0.204	0.000339036	4	PML
1.02074e-08	2.59977	0.09	0.018	0.000342336	4	MSC-AS1
1.39039e-08	1.13573	0.345	0.18	0.000466308	4	AC116366.3
1.45814e-08	1.58783	0.215	0.085	0.000489031	4	ITPRIPL1
1.52692e-08	1.14594	0.401	0.228	0.000512098	4	FURIN
1.64423e-08	1.1794	0.395	0.226	0.000551441	4	OAS2
1.75542e-08	1.18465	0.39	0.224	0.000588732	4	PRKX
2.29903e-08	1.28319	0.395	0.243	0.000771049	4	PLIN2
2.43884e-08	1.36213	0.362	0.205	0.000817937	4	CTSA
2.61795e-08	1.07407	0.362	0.193	0.000878008	4	CEBPB
2.70694e-08	1.20944	0.367	0.203	0.000907855	4	TRAFD1
2.83033e-08	1.3383	0.271	0.122	0.000949236	4	RNF125
2.8344e-08	2.61632	0.079	0.015	0.0009506	4	DNM3
3.03124e-08	1.11768	0.373	0.208	0.00101662	4	MAN2B1
3.04478e-08	2.53489	0.079	0.015	0.00102116	4	GAB2
3.39704e-08	3.39928	0.056	0.007	0.0011393	4	TRBV11-3
3.57279e-08	1.79636	0.153	0.049	0.00119824	4	NBPF9
3.62783e-08	1.09457	0.367	0.205	0.0012167	4	TRPV2
3.87551e-08	2.82868	0.056	0.007	0.00129977	4	AOAH
3.90661e-08	1.4721	0.266	0.123	0.0013102	4	ST6GAL1
4.11554e-08	1.23059	0.288	0.14	0.00138027	4	CASP7
4.92023e-08	1.0718	0.395	0.223	0.00165015	4	RPS6KA5
5.35921e-08	1.4885	0.288	0.137	0.00179737	4	MX2
6.85866e-08	1.32621	0.311	0.165	0.00230026	4	PARP12
8.57726e-08	3.53283	0.04	0.003	0.00287664	4	TH2LCRR
8.57732e-08	1.89222	0.119	0.033	0.00287666	4	AC004551.1
8.6716e-08	1.33087	0.271	0.129	0.00290828	4	DPYD
9.58946e-08	1.50804	0.232	0.104	0.00321611	4	KLHL11
1.09582e-07	1.11723	0.305	0.154	0.00367518	4	DDX60
1.41445e-07	3.08961	0.068	0.012	0.0047438	4	AHRR
2.02297e-07	1.19828	0.26	0.123	0.00678464	4	NLRC5
2.27371e-07	2.49154	0.051	0.007	0.00762557	4	MAP3K20
3.08638e-07	3.57758	0.045	0.005	0.0103511	4	PKIG
3.12086e-07	2.55648	0.073	0.015	0.0104667	4	SPSB1
3.29554e-07	1.12455	0.407	0.265	0.0110526	4	DNAJB9
3.40701e-07	2.99645	0.045	0.005	0.0114264	4	LILRB3
3.43017e-07	1.04573	0.39	0.243	0.0115041	4	CLIP1
3.43139e-07	1.33656	0.26	0.127	0.0115082	4	KCNA3
3.6911e-07	2.07192	0.147	0.053	0.0123792	4	MXRA7
3.88163e-07	1.7571	0.136	0.045	0.0130182	4	SLC9A9
4.36436e-07	3.59187	0.04	0.004	0.0146372	4	SCART1
4.59143e-07	1.80895	0.147	0.053	0.0153987	4	NBEAL2
5.22777e-07	5.1645	0.023	0.001	0.0175329	4	LONRF2
5.67686e-07	5.85596	0.017	0	0.019039	4	ETV1
5.67686e-07	5.7906	0.017	0	0.019039	4	PLBD1
5.67686e-07	6.27139	0.017	0	0.019039	4	OTX2
5.67686e-07	5.69146	0.017	0	0.019039	4	MYO18B
5.9414e-07	2.67916	0.051	0.007	0.0199263	4	CCNG2
6.57122e-07	1.53784	0.215	0.1	0.0220386	4	TAP2
7.50156e-07	1.23196	0.254	0.125	0.0251587	4	SUSD3
7.77948e-07	1.05364	0.367	0.223	0.0260908	4	MYD88
8.45397e-07	1.00174	0.435	0.286	0.0283529	4	IRF2
9.16389e-07	1.93889	0.113	0.035	0.0307339	4	GALNT6
1.32367e-06	2.03266	0.102	0.03	0.0443933	4	AK4
1.47679e-06	1.12042	0.243	0.118	0.0495287	4	STAT2
3.47771e-11	6.61765	0.028	0	1.16635e-06	5	CC2D2B
3.47771e-11	6.87536	0.028	0	1.16635e-06	5	LINC02378
1.65821e-09	1.59524	0.736	0.512	5.56132e-05	5	GPR171
4.07801e-09	1.64009	0.597	0.352	0.000136768	5	CCR7
1.71823e-08	2.19739	0.375	0.15	0.00057626	5	SESN3
3.93254e-08	5.06234	0.042	0.002	0.0013189	5	ZNF853
5.40518e-07	1.40405	0.556	0.354	0.0181279	5	TMEM243
1.14711e-06	1.03875	0.667	0.497	0.0384718	5	ARID5B
6.85565e-47	4.93629	0.412	0.018	2.29925e-42	6	MIR210HG
1.65894e-35	3.46023	0.824	0.126	5.56377e-31	6	BNIP3L
3.81521e-21	5.3238	0.176	0.007	1.27955e-16	6	PFKFB4
3.59135e-20	1.62913	1	0.972	1.20447e-15	6	TPI1
1.1054e-19	1.83833	1	0.964	3.70729e-15	6	PGK1
5.15063e-18	4.58695	0.176	0.009	1.72742e-13	6	RAB20
1.19303e-16	5.85191	0.088	0.002	4.00117e-12	6	ADM
7.97054e-16	3.36797	0.412	0.065	2.67316e-11	6	ALDOC
1.16214e-15	1.16476	1	0.991	3.89757e-11	6	ENO1
3.04235e-15	7.43914	0.059	0.001	1.02034e-10	6	AP001363.2
3.07369e-14	1.00845	1	0.999	1.03085e-09	6	GAPDH
7.61207e-14	1.14557	1	0.921	2.55293e-09	6	S100A10
1.01758e-12	3.69588	0.265	0.033	3.41276e-08	6	AK4
1.94671e-12	1.83628	0.794	0.302	6.52887e-08	6	SLC16A3
3.86642e-12	1.48297	1	0.664	1.29672e-07	6	CYTIP
5.41843e-12	6.94062	0.029	0	1.81723e-07	6	LINC01342
5.41843e-12	7.16874	0.029	0	1.81723e-07	6	HNRNPCL1
5.41843e-12	7.00032	0.029	0	1.81723e-07	6	AC135803.1
5.41843e-12	7.1045	0.029	0	1.81723e-07	6	SYT2
5.41843e-12	6.81757	0.029	0	1.81723e-07	6	MFSD4A
5.41843e-12	7.07942	0.029	0	1.81723e-07	6	OR2G6
5.41843e-12	7.2195	0.029	0	1.81723e-07	6	LINC02576
5.41843e-12	7.01378	0.029	0	1.81723e-07	6	AC112229.3
5.41843e-12	7.3353	0.029	0	1.81723e-07	6	LINC01792
5.41843e-12	7.53206	0.029	0	1.81723e-07	6	C2orf72
5.41843e-12	6.9673	0.029	0	1.81723e-07	6	PLA1A
5.41843e-12	7.00032	0.029	0	1.81723e-07	6	CXXC4
5.41843e-12	7.2195	0.029	0	1.81723e-07	6	AC008522.1
5.41843e-12	7.15003	0.029	0	1.81723e-07	6	PCDHB9
5.41843e-12	6.96701	0.029	0	1.81723e-07	6	AL031775.2
5.41843e-12	6.88437	0.029	0	1.81723e-07	6	AL133264.2
5.41843e-12	7.05389	0.029	0	1.81723e-07	6	AL109615.3
5.41843e-12	7.16776	0.029	0	1.81723e-07	6	AC009435.1
5.41843e-12	6.81757	0.029	0	1.81723e-07	6	AC060765.1
5.41843e-12	7.00032	0.029	0	1.81723e-07	6	CA9
5.41843e-12	7.39628	0.029	0	1.81723e-07	6	PPP1R32
5.41843e-12	7.2195	0.029	0	1.81723e-07	6	CASP5
5.41843e-12	7.00911	0.029	0	1.81723e-07	6	TMPRSS13
5.41843e-12	6.9689	0.029	0	1.81723e-07	6	AL513303.1
5.41843e-12	7.24073	0.029	0	1.81723e-07	6	AL138762.1
5.41843e-12	7.00078	0.029	0	1.81723e-07	6	SEMA4G
5.41843e-12	6.9689	0.029	0	1.81723e-07	6	AC007834.1
5.41843e-12	7.2195	0.029	0	1.81723e-07	6	CLIP1-AS1
5.41843e-12	6.9673	0.029	0	1.81723e-07	6	AC090527.2
5.41843e-12	6.81757	0.029	0	1.81723e-07	6	WDR72
5.41843e-12	7.24073	0.029	0	1.81723e-07	6	AC092338.1
5.41843e-12	6.9689	0.029	0	1.81723e-07	6	GSG1L
5.41843e-12	7.16874	0.029	0	1.81723e-07	6	AC007533.1
5.41843e-12	7.53206	0.029	0	1.81723e-07	6	MT3
5.41843e-12	7.00911	0.029	0	1.81723e-07	6	DPF1
5.41843e-12	7.00078	0.029	0	1.81723e-07	6	SYN3
5.41843e-12	7.14908	0.029	0	1.81723e-07	6	AL022314.1
2.80186e-11	1.71445	0.824	0.443	9.39686e-07	6	SLC2A3
4.47231e-11	2.99105	0.265	0.038	1.49992e-06	6	CALHM6
6.9832e-11	2.1468	0.853	0.535	2.34203e-06	6	DDIT4
4.06034e-10	2.22597	0.618	0.229	1.36176e-05	6	BNIP3
7.58945e-10	1.32294	0.882	0.591	2.54535e-05	6	PNRC1
7.89594e-10	1.50825	0.882	0.712	2.64814e-05	6	GPI
1.0433e-09	2.93068	0.294	0.053	3.49902e-05	6	PDK1
1.38625e-09	1.52028	0.765	0.333	4.64922e-05	6	GNA15
2.06716e-09	5.77187	0.059	0.002	6.93283e-05	6	GRAMD1C
2.11626e-09	5.73534	0.059	0.002	7.09753e-05	6	CLIP3
2.45089e-09	2.30167	0.559	0.197	8.21979e-05	6	P4HA1
3.65595e-09	1.00206	1	0.667	0.000122613	6	STAT1
4.71733e-09	3.73344	0.147	0.015	0.00015821	6	MIR29B2CHG
5.88675e-09	1.39999	0.882	0.485	0.00019743	6	GBP4
8.84323e-09	1.3333	0.912	0.575	0.000296584	6	LSP1
1.25246e-08	2.43847	0.382	0.099	0.000420049	6	WDR54
1.35495e-08	1.28191	0.824	0.368	0.000454422	6	IFI6
1.97803e-08	1.49973	0.853	0.502	0.000663393	6	ISG20
2.07648e-08	1.15405	1	0.897	0.000696411	6	IFITM1
2.70831e-08	1.20049	0.941	0.483	0.000908314	6	GBP1
3.42793e-08	2.15358	0.529	0.194	0.00114966	6	TCAF2
3.43993e-08	1.57412	0.882	0.675	0.00115368	6	C4orf3
4.12193e-08	3.54045	0.147	0.017	0.00138241	6	C15orf48
5.76404e-08	1.70306	0.5	0.163	0.00193314	6	JUN
6.16425e-08	1.19552	0.735	0.31	0.00206737	6	CAPG
6.32977e-08	4.76659	0.059	0.002	0.00212288	6	LINC01891
6.32977e-08	5.15365	0.059	0.002	0.00212288	6	LINC01470
8.35265e-08	1.62526	0.676	0.302	0.00280131	6	GIMAP4
8.69317e-08	1.15113	0.912	0.674	0.00291552	6	IRF1
1.14545e-07	3.08397	0.176	0.025	0.00384162	6	AC078883.1
1.38687e-07	1.90068	0.588	0.238	0.00465127	6	IRF7
1.79435e-07	2.32045	0.441	0.151	0.0060179	6	PFKFB3
1.8021e-07	3.53196	0.147	0.019	0.00604389	6	TMPRSS3
2.36997e-07	1.64881	0.706	0.357	0.00794841	6	RARRES3
2.58712e-07	2.29974	0.412	0.133	0.00867667	6	EGLN1
2.63401e-07	4.20551	0.088	0.007	0.00883396	6	THAP8
3.36603e-07	1.46414	0.735	0.376	0.011289	6	CXCR4
4.20776e-07	1.7682	0.471	0.167	0.014112	6	APOL3
6.33132e-07	1.28201	0.706	0.375	0.021234	6	HK1
6.89547e-07	5.13688	0.059	0.003	0.023126	6	AL358937.1
7.3693e-07	4.46356	0.059	0.003	0.0247152	6	EFCAB13
7.61783e-07	4.22594	0.059	0.003	0.0255487	6	KRTCAP3
8.5197e-07	1.8152	0.588	0.269	0.0285734	6	GIMAP5
8.53188e-07	3.18435	0.147	0.02	0.0286142	6	P2RY14
8.77151e-07	2.26624	0.324	0.088	0.0294179	6	CEACAM1
8.82074e-07	3.81799	0.088	0.007	0.029583	6	AL109741.1
1.14839e-06	2.5736	0.294	0.077	0.0385149	6	FUT11
1.30766e-06	3.38633	0.118	0.014	0.0438562	6	KCTD11
1.42368e-06	1.70054	0.529	0.224	0.0477472	6	SIT1
