# Supplementary material for: Activation-Induced Marker Assay to Identify and Isolate HCV-Specific T Cells for Single-Cell RNA-Seq Analysis
Source: Viruses. 2024 Oct 17;16(10):1623. doi: 10.3390/v16101623 (PMC11512294; doi:10.3390/v16101623)
Supplement: Supplementary file 1 [file viruses-16-01623-s001.zip › Supplementary Table S2_all_markers_CD8.xlsx]

## Sheet: Sheet1
p_val	avg_log2FC	pct.1	pct.2	p_val_adj	cluster	gene
1.40705e-133	1.03047	0.928	0.721	4.71897e-129	0	TRBV20-1
1.48805e-98	1.37632	0.721	0.386	4.99062e-94	0	TRBV21-1
2.82551e-79	1.29737	0.693	0.411	9.4762e-75	0	GIMAP7
3.05116e-72	1.17449	0.661	0.378	1.0233e-67	0	PDE3B
1.34084e-68	1.29698	0.575	0.287	4.49692e-64	0	GIMAP4
2.48072e-66	1.34471	0.637	0.381	8.31983e-62	0	TXNIP
6.47644e-63	1.30239	0.608	0.362	2.17207e-58	0	RARRES3
2.03335e-54	1.07165	0.647	0.422	6.81946e-50	0	SPOCK2
1.51743e-53	1.04876	0.655	0.44	5.08914e-49	0	PYHIN1
1.71373e-52	1.87146	0.332	0.128	5.74751e-48	0	TSC22D3
5.37238e-47	1.17622	0.524	0.299	1.80179e-42	0	YPEL3
5.46221e-42	1.38057	0.439	0.232	1.83191e-37	0	CXCR4
8.40342e-39	1.19289	0.445	0.248	2.81834e-34	0	GLCCI1
1.66105e-35	1.08823	0.474	0.282	5.57082e-31	0	TRGV2
2.50816e-35	1.06144	0.471	0.295	8.41186e-31	0	PARP8
2.26319e-26	1.47157	0.241	0.108	7.59028e-22	0	AKR1C3
4.16182e-23	1.50883	0.197	0.084	1.39579e-18	0	PIK3IP1
6.22267e-23	1.0957	0.338	0.202	2.08696e-18	0	GIMAP2
2.01177e-21	1.10969	0.325	0.197	6.74707e-17	0	GIMAP1
3.31819e-21	1.22823	0.271	0.146	1.11286e-16	0	GIMAP6
6.77668e-18	1.60906	0.136	0.053	2.27276e-13	0	LY9
6.17732e-16	1.13234	0.203	0.106	2.07175e-11	0	TRANK1
2.32144e-15	1.04285	0.204	0.107	7.78565e-11	0	ZNF80
3.80351e-12	1.89188	0.056	0.016	1.27562e-07	0	TRAV8-3
6.71036e-12	1.8428	0.082	0.031	2.25052e-07	0	FBXO32
1.73437e-11	1.09988	0.202	0.122	5.81674e-07	0	KLRC4
4.44576e-11	1.10358	0.182	0.105	1.49102e-06	0	AC099063.1
8.77627e-11	1.07165	0.202	0.124	2.94339e-06	0	GIMAP5
5.63748e-10	2.06701	0.049	0.014	1.8907e-05	0	FAM102A
1.04955e-09	1.75975	0.06	0.021	3.51999e-05	0	GPR155
1.15077e-09	1.81734	0.055	0.018	3.85944e-05	0	FRAT1
1.25407e-09	1.06488	0.102	0.048	4.20592e-05	0	SGCD
3.01791e-09	2.51185	0.03	0.006	0.000101215	0	RAB27B
3.21755e-09	1.38385	0.094	0.044	0.00010791	0	PTGDR
3.75265e-09	1.11674	0.133	0.073	0.000125856	0	PBXIP1
1.88021e-08	1.18014	0.111	0.058	0.000630586	0	TCP11L2
5.25585e-08	1.06756	0.077	0.035	0.00176271	0	CCNG2
1.41214e-07	1.01825	0.153	0.096	0.00473604	0	THEMIS2
1.86875e-07	1.01442	0.12	0.068	0.00626741	0	SORL1
2.60523e-07	1.15458	0.071	0.032	0.00873743	0	TRAV8-2
3.79433e-07	1.1342	0.096	0.051	0.0127254	0	GIMAP8
8.7643e-07	1.54307	0.064	0.029	0.0293937	0	GKAP1
1.18306e-06	1.98572	0.034	0.011	0.0396774	0	CTSF
1.08298e-100	1.10355	0.887	0.529	3.6321e-96	1	CISH
3.1697e-58	1.27144	0.466	0.197	1.06305e-53	1	ADAM19
2.95722e-53	1.19302	0.716	0.455	9.91793e-49	1	IFNG
6.63706e-48	1.12326	0.548	0.293	2.22594e-43	1	SNX10
1.51007e-43	1.13889	0.566	0.327	5.06446e-39	1	FLOT1
1.25069e-26	1.01604	0.452	0.269	4.19457e-22	1	AC017002.3
6.75151e-26	1.1275	0.368	0.203	2.26432e-21	1	ZBTB32
2.0021e-19	1.32524	0.184	0.079	6.71465e-15	1	FRMD4B
9.1421e-18	1.0359	0.281	0.155	3.06608e-13	1	SOCS2
8.54896e-14	1.01019	0.202	0.105	2.86715e-09	1	TRPV2
2.42795e-10	1.13647	0.163	0.091	8.14286e-06	1	CD55
1.83897e-09	1.14218	0.134	0.07	6.16754e-05	1	IFNG-AS1
4.58875e-08	1.00871	0.118	0.062	0.00153897	1	DDAH2
1.82978e-07	1.09466	0.08	0.037	0.00613673	1	NUDT14
4.22299e-184	2.02683	0.948	0.541	1.41631e-179	2	CRTAM
1.62747e-168	2.2106	0.904	0.524	5.4582e-164	2	CD83
2.39622e-136	1.67241	0.907	0.569	8.03644e-132	2	BIRC3
4.92409e-136	2.0838	0.714	0.288	1.65144e-131	2	BCL2A1
2.55649e-131	1.17443	0.981	0.835	8.57394e-127	2	NFKB1
1.29831e-129	1.34239	0.944	0.66	4.35428e-125	2	TRAF1
3.41783e-127	1.2344	0.959	0.712	1.14627e-122	2	BCL2L1
5.00606e-103	1.12974	0.917	0.642	1.67893e-98	2	REL
8.86686e-103	1.35296	0.862	0.555	2.97377e-98	2	TNIP2
1.88801e-96	2.95956	0.464	0.147	6.332e-92	2	INSIG1
1.10302e-93	1.16393	0.92	0.732	3.69932e-89	2	GADD45B
2.70754e-93	1.55523	0.7	0.346	9.08056e-89	2	DENND4A
4.05566e-88	1.16652	0.868	0.612	1.36019e-83	2	SMS
4.40229e-88	1.06829	0.972	0.897	1.47644e-83	2	NFKBIA
2.60517e-87	1.84306	0.658	0.333	8.73723e-83	2	STAT5A
3.70982e-86	1.02688	0.908	0.692	1.2442e-81	2	NFKB2
9.73787e-83	1.13292	0.911	0.664	3.26589e-78	2	TNFRSF4
6.86751e-82	1.37003	0.749	0.417	2.30323e-77	2	KDM6B
1.23769e-80	1.86407	0.614	0.28	4.15097e-76	2	ICAM1
4.35892e-80	1.20329	0.809	0.494	1.46189e-75	2	NINJ1
1.57461e-79	1.25376	0.82	0.523	5.28091e-75	2	PIM3
6.23507e-79	1.78163	0.577	0.242	2.09112e-74	2	SPON2
4.61632e-77	1.93354	0.473	0.172	1.54822e-72	2	SDC4
6.95395e-77	2.40732	0.312	0.072	2.33222e-72	2	GNG4
7.37362e-70	1.67739	0.49	0.197	2.47296e-65	2	IL21R
1.4606e-66	1.22616	0.777	0.506	4.89856e-62	2	SERPINB9
1.20769e-61	1.06479	0.802	0.539	4.05035e-57	2	FAM129A
1.17824e-53	1.04119	0.796	0.552	3.95159e-49	2	MTHFD2
2.54136e-52	2.13827	0.283	0.085	8.52322e-48	2	MFSD2A
4.8096e-51	1.04002	0.729	0.486	1.61304e-46	2	NOP14
6.66005e-51	1.06555	0.688	0.407	2.23365e-46	2	AC008105.3
1.26025e-50	1.63454	0.42	0.173	4.22664e-46	2	FNDC9
1.77841e-48	1.21777	0.512	0.241	5.96442e-44	2	EGR2
4.96423e-48	1.07452	0.741	0.526	1.6649e-43	2	LITAF
1.71354e-47	1.51276	0.488	0.239	5.74688e-43	2	LMNA
1.33167e-44	1.1434	0.577	0.327	4.46615e-40	2	ARHGAP31
9.77188e-44	1.42977	0.484	0.253	3.27729e-39	2	PQLC1
9.0236e-43	1.19723	0.602	0.361	3.02634e-38	2	RHOF
3.3745e-42	1.3039	0.53	0.285	1.13174e-37	2	FEZ1
4.97643e-42	1.4364	0.422	0.197	1.66899e-37	2	PPP1R15A
7.6756e-42	1.80968	0.33	0.134	2.57424e-37	2	IL18R1
4.02839e-40	1.08298	0.609	0.369	1.35104e-35	2	GTF3C1
5.74523e-39	1.23554	0.639	0.418	1.92684e-34	2	DUSP2
8.22107e-36	1.40014	0.357	0.161	2.75718e-31	2	GPR132
1.87393e-34	1.37069	0.317	0.132	6.2848e-30	2	IFFO2
3.0788e-33	1.72777	0.277	0.111	1.03257e-28	2	EBI3
4.01926e-33	1.26031	0.416	0.212	1.34798e-28	2	MARCKSL1
3.77656e-32	1.07133	0.592	0.401	1.26658e-27	2	UBALD2
6.41688e-32	1.4907	0.217	0.075	2.15209e-27	2	ABTB2
2.06387e-30	1.30845	0.386	0.2	6.9218e-26	2	GINM1
2.75014e-30	1.02248	0.59	0.389	9.22343e-26	2	JUN
7.12104e-30	2.38344	0.13	0.031	2.38825e-25	2	OLFM2
1.49734e-29	1.09198	0.435	0.239	5.02177e-25	2	FMNL3
2.57294e-28	1.55179	0.331	0.165	8.62913e-24	2	SNX11
3.80949e-28	1.31536	0.312	0.146	1.27763e-23	2	ECE1
9.39071e-28	1.48122	0.234	0.091	3.14946e-23	2	CLCF1
1.33185e-25	1.05538	0.407	0.227	4.46675e-21	2	NACC1
1.40049e-25	1.77307	0.139	0.04	4.69697e-21	2	DENND5A
6.46932e-25	1.54958	0.327	0.171	2.16968e-20	2	TUBB2A
9.21016e-25	1.08233	0.389	0.216	3.0889e-20	2	NCK2
1.29364e-24	1.178	0.317	0.155	4.33862e-20	2	LINC02341
1.69405e-23	1.23455	0.269	0.124	5.68151e-19	2	CASS4
4.92709e-23	1.07477	0.281	0.132	1.65245e-18	2	PLAGL1
2.88807e-22	1.02279	0.362	0.201	9.686e-18	2	BATF3
3.70137e-22	1.20639	0.287	0.141	1.24137e-17	2	PLK3
2.00369e-21	1.0421	0.407	0.245	6.71998e-17	2	UBASH3A
3.35195e-21	1.76422	0.203	0.087	1.12418e-16	2	CD86
3.44221e-21	1.18664	0.25	0.114	1.15445e-16	2	RXRA
4.88012e-21	1.29244	0.244	0.112	1.63669e-16	2	PLIN3
3.77734e-20	1.48237	0.163	0.061	1.26684e-15	2	AMIGO2
2.35648e-19	1.59634	0.178	0.073	7.90316e-15	2	TRIP10
2.74317e-19	1.00748	0.311	0.167	9.20005e-15	2	ABHD3
3.44914e-19	1.92372	0.099	0.027	1.15677e-14	2	JAM2
3.60332e-19	1.36734	0.179	0.073	1.20848e-14	2	NEMP1
1.63891e-18	1.19543	0.383	0.242	5.49656e-14	2	CD70
2.47086e-18	1.02563	0.358	0.211	8.28676e-14	2	TRIM26
5.16928e-18	1.05702	0.26	0.132	1.73367e-13	2	DOT1L
5.36214e-18	1.45187	0.16	0.063	1.79836e-13	2	RASGEF1A
5.90952e-18	1.05872	0.331	0.194	1.98193e-13	2	ADO
6.10526e-18	1.97643	0.118	0.04	2.04758e-13	2	AC011511.2
2.83284e-17	1.65823	0.117	0.039	9.50079e-13	2	CPNE8
4.95543e-17	1.07162	0.274	0.146	1.66195e-12	2	BID
1.05162e-16	1.70396	0.112	0.038	3.52692e-12	2	PLEKHG1
1.58655e-16	1.51717	0.198	0.094	5.32098e-12	2	IRF8
2.87123e-16	1.88237	0.126	0.047	9.62953e-12	2	PTP4A3
4.19434e-16	1.43553	0.154	0.064	1.4067e-11	2	PSD
9.73993e-16	1.37977	0.167	0.074	3.26658e-11	2	GRK4
1.32897e-15	1.30178	0.18	0.082	4.4571e-11	2	TIFA
1.36076e-15	1.00191	0.314	0.186	4.5637e-11	2	KDM2B
3.82843e-14	1.16142	0.188	0.092	1.28398e-09	2	STAG3
4.73301e-14	1.13633	0.231	0.126	1.58736e-09	2	SERPINB8
5.57259e-14	1.00461	0.28	0.167	1.86893e-09	2	KCNN4
8.93474e-14	1.68313	0.092	0.031	2.99653e-09	2	PRAG1
1.3679e-13	2.64901	0.038	0.006	4.58765e-09	2	KCNN1
8.76638e-13	1.34666	0.133	0.058	2.94007e-08	2	AL117381.1
9.08248e-13	1.03852	0.163	0.078	3.04608e-08	2	IL18RAP
5.70276e-12	1.21275	0.099	0.038	1.91259e-07	2	NEDD4L
7.69227e-12	1.24684	0.133	0.06	2.57983e-07	2	CCDC28B
8.76475e-12	1.25537	0.127	0.056	2.93952e-07	2	SLC43A2
3.62648e-11	1.03004	0.178	0.093	1.21625e-06	2	APOL1
6.78334e-11	1.22715	0.115	0.05	2.275e-06	2	MAP3K14-AS1
8.15084e-11	1.16327	0.117	0.051	2.73363e-06	2	CLIC4
9.55393e-11	1.3028	0.074	0.025	3.2042e-06	2	HBA2
1.15767e-09	1.08195	0.173	0.097	3.8826e-05	2	TMEM120B
1.34523e-09	1.07182	0.114	0.053	4.51162e-05	2	HBA1
1.71381e-09	1.34907	0.075	0.028	5.74778e-05	2	ESPL1
1.97813e-09	1.76923	0.055	0.017	6.63424e-05	2	KCNG2
2.63948e-09	1.04865	0.157	0.085	8.85227e-05	2	TP53I11
5.53775e-09	1.84384	0.047	0.014	0.000185725	2	LINC01980
5.83542e-09	1.2886	0.092	0.04	0.000195708	2	BPHL
6.13268e-09	1.1963	0.105	0.049	0.000205678	2	TCF7
6.88873e-09	1.51516	0.065	0.024	0.000231034	2	GPR35
8.23962e-09	1.461	0.09	0.04	0.00027634	2	HMSD
1.0311e-08	2.09865	0.034	0.008	0.00034581	2	SCUBE3
1.883e-08	1.22182	0.087	0.038	0.000631521	2	ABALON
6.30083e-08	1.1992	0.096	0.046	0.00211317	2	NBPF10
6.76977e-08	2.59713	0.021	0.003	0.00227044	2	EPHB2
6.9745e-08	1.07888	0.087	0.039	0.00233911	2	VCAM1
8.10132e-08	1.062	0.095	0.045	0.00271702	2	AC008083.2
9.55972e-08	2.95906	0.016	0.002	0.00320614	2	AL035696.3
1.18923e-07	1.09385	0.102	0.05	0.00398843	2	MAP3K6
1.79703e-07	1.20471	0.068	0.028	0.00602689	2	PHLDB1
3.5402e-07	1.09932	0.109	0.058	0.0118731	2	SYNGAP1
3.96328e-07	1.66416	0.043	0.014	0.013292	2	AL138930.1
4.45902e-07	1.36657	0.04	0.013	0.0149547	2	NUDT11
4.5321e-07	2.31693	0.018	0.003	0.0151998	2	AC004223.3
4.8205e-07	3.33977	0.013	0.001	0.016167	2	LINC02249
7.08855e-07	1.37027	0.071	0.032	0.0237736	2	MREG
8.43536e-07	3.00282	0.015	0.002	0.0282905	2	ABCG1
1.13215e-06	1.58738	0.036	0.011	0.0379701	2	LAMP3
5.33788e-134	1.16351	0.998	0.944	1.79022e-129	3	JUND
5.67288e-95	1.46423	0.902	0.563	1.90257e-90	3	CRTAM
7.44693e-80	1.31041	0.919	0.702	2.49755e-75	3	TAGAP
9.00399e-79	1.78807	0.594	0.24	3.01976e-74	3	EGR2
5.31332e-72	1.16384	0.835	0.628	1.78198e-67	3	TRAV8-4
6.89411e-69	1.2766	0.823	0.568	2.31215e-64	3	IGF2R
2.29283e-66	1.08086	0.889	0.657	7.68969e-62	3	REL
8.338e-61	1.61029	0.566	0.251	2.7964e-56	3	BACH2
6.98955e-60	1.24831	0.767	0.478	2.34416e-55	3	TRIM22
5.30017e-59	1.07441	0.868	0.692	1.77757e-54	3	TNFRSF1B
2.08943e-56	1.02014	0.951	0.839	7.00754e-52	3	HSPA5
6.31575e-55	3.03536	0.201	0.037	2.11817e-50	3	CD72
2.62187e-51	1.04391	0.82	0.598	8.79321e-47	3	RNF19A
5.5669e-50	1.95936	0.408	0.161	1.86703e-45	3	KLF10
3.32532e-48	1.57931	0.498	0.222	1.11524e-43	3	RGCC
2.84681e-47	1.48013	0.481	0.215	9.54764e-43	3	NAB2
2.24359e-43	2.09069	0.258	0.073	7.52456e-39	3	CXXC5
1.36321e-41	1.07041	0.697	0.437	4.57195e-37	3	KDM6B
2.11727e-41	2.06347	0.325	0.119	7.10089e-37	3	VSIR
2.1739e-41	1.15411	0.647	0.419	7.29081e-37	3	MAP2K3
3.45516e-40	1.74055	0.295	0.097	1.15879e-35	3	IER5L
8.26753e-39	2.91558	0.145	0.027	2.77277e-34	3	CD160
4.70428e-38	1.58692	0.521	0.279	1.57772e-33	3	CCL4L2
1.99065e-36	1.07766	0.716	0.496	6.67625e-32	3	BTG2
3.04505e-36	1.08782	0.695	0.505	1.02125e-31	3	PTPN7
5.03747e-36	1.07541	0.742	0.545	1.68947e-31	3	PIM3
6.32609e-36	1.10381	0.654	0.424	2.12164e-31	3	DUSP2
8.46039e-36	1.75103	0.261	0.087	2.83745e-31	3	TMEM117
4.3047e-31	1.31288	0.509	0.303	1.44371e-26	3	PAM
1.22878e-30	1.45267	0.329	0.139	4.12109e-26	3	FCRL3
1.24086e-30	1.81014	0.237	0.082	4.16158e-26	3	GFOD1
4.59084e-30	1.14549	0.549	0.349	1.53968e-25	3	TESPA1
1.28174e-29	1.01874	0.273	0.106	4.2987e-25	3	XCL1
2.1529e-29	1.45971	0.327	0.143	7.2204e-25	3	MAST3
2.74682e-28	1.19902	0.479	0.277	9.21228e-24	3	NUCB2
4.15588e-28	1.35061	0.404	0.213	1.3938e-23	3	JARID2
5.2051e-28	1.46281	0.305	0.129	1.74569e-23	3	TRAV25
7.05478e-28	1.26398	0.301	0.13	2.36603e-23	3	XCL2
2.19292e-27	1.1524	0.466	0.266	7.35463e-23	3	PTPN22
1.08602e-26	1.3937	0.258	0.101	3.6423e-22	3	BICDL1
1.17177e-24	1.77262	0.212	0.077	3.92989e-20	3	MYOM2
6.69866e-24	1.52365	0.237	0.094	2.2466e-19	3	HECTD2
2.52689e-23	1.32756	0.34	0.174	8.47467e-19	3	AL035530.2
2.23595e-22	1.28452	0.301	0.144	7.49892e-18	3	PLK3
7.5444e-20	2.19846	0.102	0.025	2.53024e-15	3	PHLDB1
1.06044e-19	1.2333	0.365	0.213	3.5565e-15	3	PCID2
1.76291e-19	1.65364	0.19	0.074	5.91244e-15	3	VAV3
1.93805e-19	1.52837	0.248	0.116	6.49982e-15	3	LTBP4
8.14704e-19	2.00825	0.141	0.048	2.73235e-14	3	LRRC8B
8.25665e-19	1.04653	0.374	0.217	2.76912e-14	3	TSPAN17
1.55176e-18	1.13243	0.389	0.235	5.20429e-14	3	PTPN6
1.55217e-18	3.85775	0.036	0.003	5.20566e-14	3	XIRP1
3.46519e-18	1.68055	0.184	0.075	1.16216e-13	3	CENPM
4.91732e-18	1.18438	0.376	0.224	1.64917e-13	3	CX3CR1
8.39213e-18	1.08169	0.363	0.214	2.81455e-13	3	CD84
2.48098e-17	1.04488	0.348	0.199	8.32071e-13	3	SNX9
4.72979e-17	1.13459	0.323	0.18	1.58628e-12	3	FGFBP2
1.92278e-16	1.12492	0.316	0.18	6.44863e-12	3	AC006064.4
2.59852e-16	1.33477	0.35	0.217	8.71492e-12	3	HIVEP3
3.62927e-16	2.89187	0.058	0.011	1.21718e-11	3	CD109
5.55177e-16	1.99286	0.107	0.033	1.86195e-11	3	BAIAP2
6.18887e-16	1.15899	0.259	0.132	2.07562e-11	3	ERO1B
1.32378e-15	2.95336	0.053	0.009	4.4397e-11	3	SERPINE2
6.54369e-15	1.31881	0.261	0.142	2.19462e-10	3	TESK1
1.28518e-14	2.01172	0.085	0.023	4.31025e-10	3	GAS7
1.71396e-14	1.5487	0.143	0.056	5.74829e-10	3	TRAJ5
2.21322e-13	1.00403	0.306	0.183	7.4227e-09	3	TRIM5
5.68386e-13	1.1	0.282	0.167	1.90625e-08	3	MAPRE2
1.26592e-12	1.48277	0.135	0.055	4.24564e-08	3	FCMR
6.01282e-12	1.04879	0.289	0.179	2.01658e-07	3	HMGA1
6.04218e-12	1.4231	0.186	0.095	2.02643e-07	3	HDAC7
7.53206e-12	1.29682	0.211	0.112	2.5261e-07	3	KIR2DL3
9.09573e-12	1.12308	0.212	0.112	3.05053e-07	3	ZNF80
2.67248e-11	1.54059	0.124	0.052	8.96295e-07	3	NR4A2
3.71512e-11	1.49491	0.154	0.073	1.24598e-06	3	TNFSF9
4.40688e-11	1.40363	0.147	0.067	1.47798e-06	3	RDH10
4.43696e-11	1.47923	0.107	0.042	1.48807e-06	3	UBASH3B
6.47968e-11	1.40876	0.148	0.07	2.17316e-06	3	FOSL2
1.37741e-10	2.3174	0.045	0.01	4.61956e-06	3	AC007192.2
4.16169e-10	1.79317	0.102	0.041	1.39575e-05	3	GPR18
4.44047e-10	1.21159	0.124	0.054	1.48925e-05	3	HBA1
1.8268e-09	2.00027	0.103	0.044	6.12671e-05	3	TBC1D4
3.93168e-09	1.10865	0.207	0.122	0.000131861	3	PDCD1
1.51883e-08	1.38085	0.126	0.061	0.000509386	3	ASCL2
1.60469e-08	1.19485	0.103	0.045	0.000538182	3	AC136475.3
4.15624e-08	1.44858	0.1	0.045	0.00139392	3	GRAMD4
4.28025e-08	1.46016	0.109	0.051	0.00143551	3	KCNK5
9.15463e-08	1.44106	0.092	0.04	0.00307028	3	PGGHG
1.03641e-07	1.04082	0.122	0.06	0.00347592	3	LY9
1.34106e-07	1.0205	0.186	0.111	0.00449763	3	ERF
1.9386e-07	3.96468	0.013	0.001	0.00650168	3	AC103736.1
2.96756e-07	1.0502	0.145	0.08	0.00995261	3	NFKBID
4.4545e-07	1.07583	0.132	0.071	0.0149395	3	MAP1LC3A
5.88649e-07	1.46583	0.094	0.045	0.0197421	3	CRIM1
8.85196e-07	1.01557	0.128	0.069	0.0296877	3	AMIGO2
9.20906e-07	1.29242	0.113	0.059	0.0308853	3	NFATC1
1.2868e-06	1.43494	0.071	0.03	0.0431567	3	KIFC3
0	4.06805	0.904	0.12	0	4	TRBV4-2
0	3.95328	0.855	0.084	0	4	TRAV12-3
3.46488e-196	4.06024	0.402	0.033	1.16205e-191	4	TRGV4
9.28526e-154	4.09374	0.277	0.016	3.11409e-149	4	IKZF2
1.22545e-131	3.20543	0.385	0.055	4.10992e-127	4	TRAV2
1.30788e-121	1.87505	0.82	0.359	4.38636e-117	4	TIGIT
2.34906e-98	2.59435	0.459	0.117	7.87826e-94	4	TRBC1
3.33344e-96	2.63427	0.387	0.08	1.11797e-91	4	TRGV5
1.24146e-43	4.09901	0.08	0.005	4.1636e-39	4	TRAV16
2.11395e-41	2.81855	0.152	0.027	7.08976e-37	4	TRBJ2-2P
1.35784e-36	2.91773	0.129	0.021	4.55393e-32	4	KLRC3
2.62995e-34	2.20881	0.213	0.061	8.82031e-30	4	TRGV3
2.09296e-30	3.43419	0.094	0.014	7.01937e-26	4	RAB34
2.61798e-25	1.10239	0.52	0.328	8.78017e-21	4	ENTPD1
8.78587e-24	3.22591	0.062	0.007	2.94661e-19	4	TRGC1
2.84479e-23	1.02984	0.488	0.294	9.54087e-19	4	TRG-AS1
6.47415e-15	2.63536	0.045	0.007	2.1713e-10	4	NUAK1
3.44001e-14	1.38264	0.201	0.095	1.15371e-09	4	CD5
9.82261e-13	1.86802	0.068	0.018	3.29431e-08	4	TRAV17
2.45142e-11	3.52612	0.027	0.003	8.22156e-07	4	GPRC5D-AS1
3.21411e-11	3.57818	0.033	0.005	1.07795e-06	4	TKTL1
6.1653e-11	1.93419	0.074	0.023	2.06772e-06	4	TRBJ1-5
2.37493e-10	1.40233	0.084	0.029	7.96505e-06	4	HPGD
4.41578e-10	3.4525	0.023	0.003	1.48096e-05	4	MOK
6.50867e-10	1.68008	0.084	0.03	2.18288e-05	4	LINC02416
1.74073e-09	2.52205	0.035	0.007	5.83807e-05	4	S100B
3.85447e-09	1.37007	0.148	0.074	0.000129271	4	CLIC3
1.21763e-08	2.02839	0.049	0.014	0.000408369	4	AC068775.1
2.50518e-08	2.31958	0.037	0.009	0.000840187	4	TYROBP
3.37294e-08	3.83264	0.018	0.002	0.00113122	4	TRBV6-8
4.37618e-08	2.47126	0.027	0.005	0.00146768	4	AC007541.1
4.75043e-08	1.25618	0.105	0.048	0.0015932	4	ANXA2R
5.47688e-08	6.87139	0.01	0	0.00183684	4	TRAV35
8.55561e-08	2.14304	0.047	0.014	0.00286938	4	PRSS21
1.11883e-07	2.93212	0.02	0.003	0.00375233	4	PPP1R26
1.37215e-07	3.7666	0.016	0.002	0.00460191	4	GRIA3
1.4098e-07	2.96548	0.016	0.002	0.00472817	4	TRBV6-7
1.9502e-07	2.67601	0.029	0.006	0.00654057	4	NAP1L2
3.35786e-07	2.48785	0.031	0.007	0.0112616	4	TM6SF1
7.26117e-07	1.85296	0.057	0.021	0.0243525	4	KLRC2
8.09291e-07	1.0992	0.133	0.072	0.027142	4	LIM2
8.42582e-07	2.18119	0.043	0.013	0.0282585	4	POMC
9.85946e-07	4.38033	0.01	0.001	0.0330667	4	AC073115.1
2.54986e-202	2.56329	0.847	0.22	8.55173e-198	5	NME1
1.01885e-201	2.84993	0.67	0.11	3.41701e-197	5	MYC
6.3957e-186	2.58946	0.703	0.139	2.14499e-181	5	PAICS
3.15359e-142	1.93171	0.836	0.275	1.05765e-137	5	PPP1R14B
2.09528e-137	1.57333	0.98	0.658	7.02716e-133	5	NME2
8.68925e-134	1.4167	0.987	0.798	2.9142e-129	5	TUBA1B
7.39833e-119	1.09164	1	0.936	2.48125e-114	5	NPM1
3.98189e-118	1.50426	0.948	0.431	1.33545e-113	5	IL2RA
1.90389e-116	1.82105	0.847	0.344	6.38528e-112	5	SRM
1.24503e-113	1.07343	1	0.877	4.17558e-109	5	TUBB
1.20321e-111	1.6828	0.889	0.395	4.03534e-107	5	PPA1
1.29688e-111	2.29594	0.526	0.117	4.34946e-107	5	TMEM273
3.59149e-111	1.61228	0.904	0.413	1.20451e-106	5	LTA
5.93143e-111	1.51639	0.95	0.578	1.98928e-106	5	DDX21
2.00059e-109	2.355	0.509	0.111	6.70959e-105	5	CD320
2.09696e-108	2.42142	0.41	0.07	7.03278e-104	5	PYCR1
5.27836e-108	1.07793	1	0.827	1.77026e-103	5	ENO1
6.76604e-107	2.18757	0.485	0.1	2.26919e-102	5	ACTN1
1.27091e-105	1.05036	0.991	0.913	4.26238e-101	5	NCL
1.44001e-104	1.31129	0.998	0.801	4.8295e-100	5	MIR155HG
1.6367e-104	1.91309	0.653	0.19	5.48915e-100	5	NOP16
6.71202e-102	3.17186	0.279	0.032	2.25108e-97	5	MCM2
1.66864e-101	1.52197	0.884	0.437	5.5963e-97	5	C1QBP
1.57684e-99	1.65764	0.825	0.343	5.28839e-95	5	CCDC85B
4.14865e-99	2.12024	0.515	0.124	1.39137e-94	5	RRS1
4.91385e-99	1.50166	0.876	0.406	1.64801e-94	5	TUBA1C
3.16633e-88	1.11287	0.961	0.564	1.06192e-83	5	CDK6
1.59756e-87	1.77199	0.596	0.174	5.3579e-83	5	MRTO4
1.47312e-86	4.34502	0.164	0.01	4.94056e-82	5	GINS2
2.02326e-85	2.0427	0.459	0.108	6.78561e-81	5	EXOSC5
8.38256e-85	1.35831	0.873	0.461	2.81134e-80	5	HSPD1
4.66036e-84	1.59738	0.71	0.259	1.56299e-79	5	DCTPP1
1.47364e-83	1.2215	0.948	0.608	4.94231e-79	5	HSPE1
3.20943e-83	2.96986	0.245	0.03	1.07638e-78	5	MCM4
4.2743e-83	2.14669	0.52	0.152	1.43352e-78	5	MCM7
1.74491e-82	1.73777	0.648	0.234	5.85207e-78	5	NOP56
8.01778e-81	1.64863	0.607	0.193	2.689e-76	5	ATIC
2.0123e-80	2.72464	0.255	0.035	6.74884e-76	5	SLC29A1
2.65723e-80	1.29288	0.889	0.464	8.91182e-76	5	RANBP1
2.9245e-79	1.6605	0.871	0.458	9.80819e-75	5	IFNG
2.12648e-78	1.64297	0.587	0.191	7.1318e-74	5	ZBTB32
1.89062e-77	1.28097	0.701	0.278	6.34076e-73	5	FABP5
5.18135e-76	3.03895	0.225	0.028	1.73772e-71	5	TFAP4
1.10144e-75	1.58049	0.694	0.275	3.694e-71	5	WDR43
2.53226e-74	1.42277	0.755	0.332	8.4927e-70	5	NOLC1
6.41222e-74	1.78769	0.454	0.117	2.15053e-69	5	BOP1
1.74467e-70	1.88472	0.419	0.106	5.85129e-66	5	C20orf27
2.09294e-68	1.75595	0.463	0.132	7.0193e-64	5	MTHFD1L
8.57141e-68	2.9473	0.183	0.02	2.87468e-63	5	CHEK1
1.57875e-67	1.32015	0.799	0.389	5.2948e-63	5	ODC1
2.94582e-67	1.90097	0.432	0.119	9.87969e-63	5	MCM6
4.06896e-66	1.8781	0.437	0.122	1.36465e-61	5	PCNA
8.54589e-66	1.69854	0.461	0.134	2.86612e-61	5	TRAP1
4.54408e-64	1.01747	0.954	0.718	1.52399e-59	5	RPS17
2.1976e-63	1.329	0.784	0.379	7.3703e-59	5	GTF3A
5.7067e-63	1.14536	0.843	0.459	1.91391e-58	5	PDCD5
6.54142e-63	1.03261	0.917	0.624	2.19386e-58	5	APRT
6.65121e-62	1.47539	0.574	0.203	2.23068e-57	5	TOMM40
1.16887e-61	1.11174	0.882	0.515	3.92017e-57	5	NHP2
5.48843e-60	1.13225	0.828	0.415	1.84071e-55	5	SNRPD1
2.10132e-59	3.2638	0.155	0.016	7.0474e-55	5	HK2
5.8835e-59	3.51982	0.122	0.009	1.97321e-54	5	CDT1
2.72917e-58	1.71656	0.389	0.105	9.1531e-54	5	RRP9
7.82938e-58	1.57524	0.463	0.147	2.62582e-53	5	BZW2
2.67489e-57	1.35045	0.635	0.255	8.97103e-53	5	CDK4
4.53303e-57	1.4202	0.52	0.175	1.52029e-52	5	RPF2
6.68419e-57	1.85888	0.343	0.087	2.24174e-52	5	BYSL
9.56321e-57	1.26537	0.697	0.299	3.20731e-52	5	NIFK
1.45795e-56	1.86675	0.354	0.094	4.88966e-52	5	CCDC86
1.94464e-56	1.05962	0.869	0.536	6.52193e-52	5	CCT5
3.29208e-56	1.43016	0.62	0.259	1.1041e-51	5	TIMM13
7.3095e-56	2.75242	0.201	0.032	2.45146e-51	5	CD3EAP
1.01857e-55	4.02462	0.1	0.005	3.41608e-51	5	E2F1
1.09229e-55	1.30225	0.849	0.552	3.66334e-51	5	UCP2
2.57736e-55	1.87727	0.312	0.075	8.64394e-51	5	METTL1
3.42726e-55	1.55345	0.48	0.159	1.14944e-50	5	IFRD2
3.93395e-55	2.2967	0.231	0.043	1.31937e-50	5	PVT1
1.80884e-53	1.20398	0.734	0.359	6.06649e-49	5	APEX1
3.01589e-53	1.38663	0.598	0.243	1.01147e-48	5	EBNA1BP2
4.62228e-53	1.5847	0.415	0.127	1.55022e-48	5	MTHFD1
5.94615e-53	1.50524	0.496	0.177	1.99422e-48	5	PNO1
2.6503e-52	1.36628	0.502	0.175	8.88858e-48	5	ZNF593
1.00783e-51	1.22571	0.627	0.26	3.38007e-47	5	SNHG15
2.69887e-51	1.52548	0.524	0.2	9.05148e-47	5	AC011603.2
2.05971e-48	1.55354	0.389	0.121	6.90787e-44	5	SIGMAR1
7.58783e-48	1.22134	0.701	0.358	2.54481e-43	5	MAT2A
8.18264e-48	1.68839	0.408	0.136	2.74429e-43	5	MCM5
1.72629e-47	1.03863	0.795	0.443	5.78963e-43	5	NOP58
2.13992e-47	1.73948	0.299	0.078	7.17687e-43	5	EBPL
2.4251e-47	1.37993	0.528	0.21	8.13331e-43	5	GPATCH4
3.85046e-47	1.37466	0.5	0.195	1.29137e-42	5	CMSS1
4.01728e-47	1.26953	0.531	0.201	1.34732e-42	5	POLD2
1.51492e-46	1.53579	0.496	0.194	5.08076e-42	5	BATF3
4.89411e-46	1.61822	0.338	0.099	1.64139e-41	5	WDR12
9.94371e-46	1.49071	0.365	0.111	3.33492e-41	5	WDR3
3.98673e-45	1.61348	0.31	0.085	1.33707e-40	5	FEN1
1.02583e-44	1.99062	0.216	0.044	3.44044e-40	5	WEE1
2.36245e-44	1.33797	0.476	0.175	7.92317e-40	5	POLR3K
3.11285e-44	1.08559	0.6	0.266	1.04399e-39	5	AC017002.3
5.41235e-44	1.28489	0.502	0.194	1.81519e-39	5	PRDX4
7.90044e-44	1.49259	0.378	0.121	2.64965e-39	5	CTPS1
9.00425e-44	2.57662	0.162	0.026	3.01985e-39	5	NETO2
1.76468e-43	1.33511	0.454	0.166	5.91839e-39	5	MFNG
1.52667e-42	1.75781	0.264	0.067	5.12016e-38	5	PDF
2.40933e-42	1.17798	0.507	0.191	8.08041e-38	5	MRPL17
2.74649e-42	1.06563	0.627	0.275	9.21118e-38	5	ABCE1
4.99464e-42	1.84757	0.227	0.052	1.6751e-37	5	ALKBH2
5.58682e-42	1.04538	0.694	0.338	1.87371e-37	5	PUM3
1.00111e-41	1.29797	0.467	0.181	3.35753e-37	5	YBX3
1.27935e-41	1.09939	0.478	0.181	4.29069e-37	5	SCFD2
1.63312e-41	1.83102	0.229	0.053	5.47716e-37	5	LRP8
1.91989e-41	1.38936	0.349	0.108	6.43893e-37	5	KNOP1
2.31933e-41	1.49225	0.384	0.132	7.77856e-37	5	NOP2
2.93303e-41	1.75833	0.369	0.127	9.8368e-37	5	LGALS3
1.29235e-40	1.37029	0.334	0.102	4.33428e-36	5	AGPAT5
1.19883e-39	1.07174	0.546	0.226	4.02063e-35	5	MAPKAPK3
1.20126e-39	1.37172	0.393	0.139	4.0288e-35	5	MYBBP1A
1.28161e-39	1.86071	0.262	0.071	4.29827e-35	5	CTSH
1.98405e-39	1.18102	0.496	0.198	6.65409e-35	5	CENPX
3.72748e-39	1.12924	0.535	0.23	1.25012e-34	5	CHCHD10
4.90128e-39	1.05014	0.561	0.241	1.64379e-34	5	NDUFAF2
5.82322e-39	1.56727	0.323	0.103	1.95299e-34	5	PEMT
5.92687e-39	1.0467	0.662	0.338	1.98775e-34	5	TKT
9.90379e-39	1.3586	0.415	0.155	3.32153e-34	5	TSR1
1.04737e-38	1.87237	0.221	0.053	3.51266e-34	5	C19orf48
1.29425e-38	1.27954	0.461	0.177	4.34066e-34	5	FARSB
1.31733e-38	1.03216	0.681	0.348	4.41807e-34	5	IMPDH2
1.6142e-38	1.2431	0.448	0.169	5.4137e-34	5	AIMP2
2.04526e-38	1.0744	0.57	0.253	6.85941e-34	5	MRPL24
3.75594e-38	1.04801	0.627	0.286	1.25967e-33	5	COA4
3.76369e-38	1.15308	0.441	0.164	1.26227e-33	5	RIOK1
5.64525e-38	1.129	0.517	0.213	1.8933e-33	5	RPIA
9.84357e-38	2.18463	0.133	0.02	3.30134e-33	5	CLSPN
2.42624e-37	1.19015	0.434	0.166	8.13713e-33	5	RUVBL1
2.62678e-37	1.06966	0.585	0.267	8.80969e-33	5	GNL3
3.63644e-37	1.0397	0.672	0.341	1.21959e-32	5	EIF3B
3.69067e-37	1.08676	0.55	0.242	1.23778e-32	5	POLR2H
6.52336e-37	1.32938	0.415	0.163	2.18781e-32	5	TMA16
6.53314e-37	1.32424	0.402	0.152	2.19108e-32	5	SOCS2
6.82721e-37	1.59061	0.245	0.065	2.28971e-32	5	POLR3H
1.42634e-36	1.74163	0.249	0.069	4.78365e-32	5	PUS7
1.73695e-36	1.41478	0.306	0.096	5.82539e-32	5	RRP12
2.75338e-36	1.95173	0.179	0.038	9.23427e-32	5	EEF1AKMT4
1.38855e-35	1.9699	0.179	0.038	4.6569e-31	5	WDHD1
1.4876e-35	1.71147	0.221	0.056	4.9891e-31	5	PPAT
8.58851e-35	1.15743	0.459	0.186	2.88041e-30	5	HYPK
1.74931e-34	1.27255	0.386	0.145	5.86684e-30	5	PAM16
2.4872e-34	1.27257	0.397	0.152	8.34156e-30	5	PPRC1
3.26553e-34	1.09406	0.561	0.262	1.09519e-29	5	IMP4
3.53359e-34	1.24794	0.367	0.132	1.18509e-29	5	RRP1
5.05174e-34	2.29248	0.159	0.033	1.69425e-29	5	CDCA7
8.00387e-34	3.33405	0.076	0.006	2.68434e-29	5	HPDL
9.48201e-34	1.25227	0.445	0.186	3.18008e-29	5	RCC1
1.86318e-33	1.11894	0.463	0.193	6.24872e-29	5	RUVBL2
2.23636e-33	1.01687	0.587	0.283	7.50032e-29	5	MRPL3
2.39329e-33	1.91272	0.192	0.047	8.0266e-29	5	TMEM97
2.56455e-33	1.27188	0.373	0.141	8.601e-29	5	PARVB
2.60974e-33	1.07755	0.474	0.197	8.75253e-29	5	BRIX1
2.81954e-33	4.7155	0.048	0.001	9.45619e-29	5	CDC45
3.39007e-33	1.14242	0.459	0.188	1.13696e-28	5	PDCD11
4.20964e-33	1.47895	0.249	0.072	1.41183e-28	5	CAD
4.53642e-33	5.03854	0.046	0.001	1.52142e-28	5	MCM10
8.82628e-33	1.09593	0.524	0.242	2.96016e-28	5	FKBP4
1.65521e-32	1.07744	0.533	0.249	5.55125e-28	5	DKC1
1.67784e-32	1.32839	0.303	0.101	5.62715e-28	5	SLC25A33
2.74582e-32	1.14716	0.421	0.171	9.20894e-28	5	ALG3
3.07265e-32	1.39961	0.332	0.119	1.03051e-27	5	LMNB1
3.19315e-32	1.61253	0.207	0.054	1.07092e-27	5	SFXN4
4.82347e-32	1.13007	0.323	0.115	1.6177e-27	5	EBI3
5.27434e-32	1.61186	0.255	0.079	1.76891e-27	5	SLC38A5
5.78438e-32	1.06967	0.441	0.18	1.93996e-27	5	PNP
1.00144e-31	1.07562	0.421	0.168	3.35862e-27	5	GGCT
1.40733e-31	1.01197	0.557	0.27	4.7199e-27	5	FARSA
1.68433e-31	1.33101	0.314	0.107	5.64891e-27	5	NPM3
2.01719e-31	1.36014	0.319	0.112	6.76525e-27	5	DPH2
2.58081e-31	1.01585	0.511	0.229	8.65552e-27	5	SRPRB
7.54721e-31	1.56438	0.227	0.065	2.53118e-26	5	RIOX2
9.6301e-31	1.13442	0.4	0.158	3.22974e-26	5	WDR77
3.13678e-30	1.00851	0.478	0.211	1.05201e-25	5	CFAP97
3.29612e-30	1.51598	0.253	0.08	1.10545e-25	5	ATAD3A
3.38969e-30	1.47457	0.245	0.074	1.13683e-25	5	UNG
4.14723e-30	1.9132	0.135	0.026	1.3909e-25	5	MYB
6.04654e-30	1.83783	0.164	0.038	2.02789e-25	5	ACY1
2.73112e-29	1.33043	0.245	0.075	9.15962e-25	5	CTU2
3.1958e-29	1.26942	0.271	0.089	1.07181e-24	5	UCK2
3.20936e-29	1.90533	0.146	0.031	1.07636e-24	5	TWNK
4.91724e-29	2.88179	0.085	0.011	1.64915e-24	5	ORC6
6.17073e-29	1.04091	0.264	0.086	2.06954e-24	5	CD86
7.93834e-29	1.23284	0.321	0.119	2.66236e-24	5	CKS2
8.3517e-29	1.04085	0.378	0.152	2.80099e-24	5	PMM2
1.31411e-28	1.47892	0.229	0.071	4.40726e-24	5	ACOT7
1.58903e-28	1.98828	0.107	0.017	5.32929e-24	5	TDRD1
1.67173e-28	1.15775	0.347	0.134	5.60665e-24	5	BTF3L4
1.73165e-28	1.85906	0.181	0.048	5.80762e-24	5	MCRIP2
3.33771e-28	1.40706	0.24	0.075	1.1194e-23	5	TXNDC5
4.79492e-28	1.70487	0.19	0.052	1.60812e-23	5	HIRIP3
4.92036e-28	1.15046	0.347	0.135	1.65019e-23	5	TIMM9
5.18649e-28	1.02631	0.439	0.195	1.73945e-23	5	MRPS26
6.22161e-28	1.23459	0.262	0.086	2.0866e-23	5	GEMIN4
7.90698e-28	1.18425	0.341	0.131	2.65184e-23	5	DTYMK
8.07484e-28	1.35545	0.227	0.07	2.70814e-23	5	URB1
8.58521e-28	1.41735	0.251	0.082	2.87931e-23	5	POLR1B
9.82783e-28	1.31543	0.266	0.09	3.29606e-23	5	VARS
1.562e-27	1.45994	0.212	0.063	5.23864e-23	5	RCL1
1.57825e-27	2.02526	0.151	0.036	5.29313e-23	5	ALDH1B1
1.6788e-27	1.35375	0.325	0.131	5.63036e-23	5	HLA-DRA
1.75807e-27	1.10595	0.386	0.163	5.89623e-23	5	MRPL15
4.20256e-27	1.4398	0.186	0.05	1.40945e-22	5	PRIM1
4.33539e-27	2.22636	0.172	0.047	1.454e-22	5	CCR7
5.05998e-27	1.42608	0.236	0.076	1.69701e-22	5	TRMT61A
5.4224e-27	1.13541	0.277	0.095	1.81857e-22	5	PSMG1
1.04576e-26	1.68936	0.159	0.04	3.50727e-22	5	PIGW
1.06015e-26	1.06528	0.38	0.158	3.55554e-22	5	PNPT1
1.81432e-26	1.05331	0.382	0.161	6.08486e-22	5	NOB1
3.20925e-26	1.08034	0.33	0.129	1.07632e-21	5	SINHCAF
3.52438e-26	1.19906	0.338	0.139	1.182e-21	5	PDGFA
3.79851e-26	1.45969	0.205	0.062	1.27394e-21	5	TIMM8A
4.46576e-26	1.0849	0.317	0.12	1.49773e-21	5	NIT2
6.14125e-26	1.10824	0.273	0.096	2.05965e-21	5	PRMT5
8.59206e-26	1.03357	0.419	0.187	2.8816e-21	5	ARL2
1.31853e-25	1.26696	0.273	0.098	4.42208e-21	5	SEH1L
1.44916e-25	1.92623	0.133	0.03	4.86019e-21	5	HMBS
1.59826e-25	1.04836	0.349	0.143	5.36024e-21	5	FAM173A
1.71675e-25	1.23822	0.258	0.089	5.75764e-21	5	EIF4EBP1
1.81198e-25	1.22341	0.251	0.086	6.07703e-21	5	MAK16
3.95479e-25	1.10176	0.264	0.094	1.32636e-20	5	UCHL3
4.45747e-25	1.61536	0.159	0.041	1.49495e-20	5	CLN6
4.5763e-25	1.11988	0.295	0.111	1.5348e-20	5	SLC43A3
5.6638e-25	1.4221	0.238	0.082	1.89952e-20	5	AL662797.1
5.92754e-25	1.09602	0.295	0.111	1.98798e-20	5	POLR1A
9.19617e-25	1.04316	0.303	0.115	3.08421e-20	5	CHID1
9.62929e-25	1.62199	0.153	0.039	3.22947e-20	5	DCAF4
1.2206e-24	2.65796	0.066	0.007	4.09364e-20	5	DTL
1.66947e-24	1.17435	0.201	0.062	5.59907e-20	5	CENPP
1.68673e-24	1.3112	0.157	0.042	5.65695e-20	5	KCNQ5
1.86119e-24	1.01939	0.347	0.144	6.24205e-20	5	UTP14A
2.22876e-24	1.42342	0.205	0.064	7.47482e-20	5	PFAS
2.24862e-24	1.57698	0.127	0.028	7.54143e-20	5	CDCA7L
2.56908e-24	1.12287	0.295	0.112	8.61619e-20	5	AHCY
2.69048e-24	1.89389	0.105	0.02	9.02333e-20	5	PVRIG
3.81105e-24	1.20928	0.245	0.085	1.27815e-19	5	EEF2KMT
4.73024e-24	1.90109	0.118	0.025	1.58643e-19	5	RMI2
4.8234e-24	1.1898	0.249	0.088	1.61767e-19	5	MRPL12
5.30037e-24	1.32245	0.227	0.077	1.77764e-19	5	SLC25A22
8.41061e-24	1.56888	0.177	0.052	2.82075e-19	5	B4GALT2
8.67617e-24	1.71607	0.148	0.039	2.90981e-19	5	AKAP1
1.12167e-23	1.3008	0.221	0.074	3.76185e-19	5	TIPIN
1.1944e-23	1.14497	0.264	0.097	4.00578e-19	5	PTGES2
1.37219e-23	2.57899	0.072	0.01	4.60205e-19	5	NLN
2.11365e-23	1.03003	0.269	0.099	7.08877e-19	5	POP1
2.28668e-23	1.53128	0.155	0.041	7.66908e-19	5	FILIP1L
2.65216e-23	1.22176	0.251	0.091	8.89483e-19	5	COPRS
3.0956e-23	1.55584	0.166	0.047	1.0382e-18	5	MARS2
5.58969e-23	1.20387	0.24	0.085	1.87467e-18	5	CKS1B
1.9391e-22	1.91655	0.107	0.022	6.50336e-18	5	NRROS
2.38822e-22	1.32461	0.205	0.068	8.0096e-18	5	HEATR3
2.51282e-22	1.04731	0.308	0.127	8.4275e-18	5	EIF2B3
3.39702e-22	1.07075	0.273	0.105	1.13929e-17	5	TP53
5.35165e-22	1.67928	0.138	0.036	1.79484e-17	5	OSM
1.15259e-21	1.65321	0.14	0.037	3.86555e-17	5	TYMS
1.35969e-21	1.09775	0.24	0.088	4.56014e-17	5	ARMC6
1.95968e-21	3.58341	0.039	0.002	6.57238e-17	5	PCLAF
2.16914e-21	2.13882	0.094	0.018	7.27487e-17	5	PER2
3.14447e-21	1.01442	0.317	0.135	1.05459e-16	5	FAM207A
3.89244e-21	1.81319	0.12	0.029	1.30545e-16	5	FAH
4.09622e-21	1.30356	0.199	0.067	1.37379e-16	5	SLC16A1
4.10715e-21	2.44062	0.068	0.01	1.37746e-16	5	XYLB
4.53829e-21	1.0925	0.258	0.099	1.52205e-16	5	TRUB2
7.19169e-21	2.05114	0.085	0.015	2.41195e-16	5	POLE2
8.11537e-21	1.11987	0.24	0.09	2.72173e-16	5	ATAD3B
1.04e-20	1.42303	0.175	0.056	3.48794e-16	5	URB2
1.08774e-20	1.11862	0.236	0.088	3.64807e-16	5	GCDH
1.11038e-20	1.38631	0.19	0.064	3.724e-16	5	EXOSC2
1.38354e-20	1.02609	0.288	0.119	4.64011e-16	5	FAM136A
1.96402e-20	1.175	0.199	0.067	6.58693e-16	5	CHAC2
2.31772e-20	1.14361	0.192	0.064	7.77316e-16	5	PGAM5
2.999e-20	1.43679	0.155	0.046	1.0058e-15	5	TTLL12
3.51456e-20	2.44951	0.074	0.012	1.17871e-15	5	SLCO4A1
3.84366e-20	3.05396	0.05	0.005	1.28909e-15	5	CDC6
4.21203e-20	2.04357	0.079	0.014	1.41263e-15	5	GGH
4.79444e-20	3.08331	0.046	0.004	1.60796e-15	5	TRIP13
5.13575e-20	1.00783	0.293	0.121	1.72243e-15	5	METRN
7.23727e-20	1.37541	0.142	0.04	2.42723e-15	5	BCS1L
2.01222e-19	1.53635	0.127	0.034	6.74857e-15	5	UBE2T
2.113e-19	3.31484	0.041	0.003	7.08657e-15	5	UHRF1
2.84824e-19	1.65627	0.124	0.033	9.55244e-15	5	IPO4
3.97785e-19	1.08165	0.225	0.085	1.33409e-14	5	BCAT2
3.98816e-19	1.14999	0.203	0.073	1.33755e-14	5	HELLS
4.71887e-19	1.33377	0.148	0.045	1.58262e-14	5	GMNN
5.06277e-19	1.03131	0.238	0.093	1.69795e-14	5	FP565260.1
9.83268e-19	1.01333	0.264	0.11	3.29768e-14	5	TWSG1
1.20637e-18	1.07831	0.214	0.079	4.04592e-14	5	ATP6V0E2
1.25649e-18	1.79738	0.087	0.018	4.21403e-14	5	MANEAL
2.25306e-18	1.13722	0.227	0.09	7.5563e-14	5	COMTD1
2.40464e-18	1.47788	0.133	0.038	8.0647e-14	5	RPP40
4.31097e-18	1.48968	0.118	0.032	1.44581e-13	5	MTAP
4.9503e-18	1.35486	0.142	0.043	1.66023e-13	5	SMYD5
5.11087e-18	1.13283	0.186	0.065	1.71408e-13	5	COLGALT1
6.74068e-18	1.15278	0.164	0.054	2.26069e-13	5	GALK1
7.83582e-18	1.05108	0.194	0.07	2.62798e-13	5	CDYL2
7.94825e-18	2.79021	0.055	0.007	2.66568e-13	5	NR1D1
9.05671e-18	1.13824	0.175	0.06	3.03744e-13	5	NOL6
1.08036e-17	1.92063	0.087	0.019	3.62331e-13	5	C5orf30
1.39513e-17	1.39661	0.129	0.037	4.67899e-13	5	MRM1
1.56266e-17	1.17484	0.142	0.044	5.24086e-13	5	NLE1
2.17061e-17	1.05719	0.242	0.1	7.2798e-13	5	RCN1
2.73685e-17	1.12537	0.155	0.051	9.17885e-13	5	ATAD5
2.9062e-17	1.04361	0.221	0.088	9.74682e-13	5	FASN
4.20138e-17	1.67462	0.103	0.026	1.40906e-12	5	DPP4
4.36458e-17	1.69421	0.087	0.02	1.46379e-12	5	TMEM201
5.97408e-17	1.05443	0.21	0.082	2.00359e-12	5	WDR4
6.99947e-17	1.62779	0.107	0.028	2.34748e-12	5	DHODH
7.26134e-17	1.77133	0.094	0.023	2.43531e-12	5	PYCR3
8.65073e-17	1.27441	0.151	0.05	2.90128e-12	5	STX3
9.02949e-17	1.00963	0.223	0.09	3.02831e-12	5	FAM241A
1.06597e-16	1.46087	0.129	0.039	3.57505e-12	5	AEN
1.46946e-16	1.28789	0.124	0.037	4.92827e-12	5	PDSS1
1.49177e-16	3.81889	0.039	0.004	5.00308e-12	5	IL13
1.89574e-16	1.5549	0.118	0.034	6.35794e-12	5	AMPD2
2.14774e-16	1.96414	0.081	0.018	7.2031e-12	5	METAP1D
2.60116e-16	1.31729	0.146	0.048	8.72377e-12	5	CD79B
2.82295e-16	1.01333	0.181	0.066	9.46761e-12	5	GNPNAT1
3.89046e-16	2.83115	0.044	0.005	1.30478e-11	5	GCAT
4.39032e-16	1.80501	0.068	0.013	1.47243e-11	5	GINS3
5.19742e-16	1.10356	0.168	0.061	1.74311e-11	5	CLUH
5.28008e-16	1.17682	0.146	0.049	1.77083e-11	5	UBE3D
5.96852e-16	1.66084	0.092	0.023	2.00172e-11	5	CENPU
7.03235e-16	1.03815	0.177	0.065	2.35851e-11	5	ADAM15
7.77104e-16	1.56684	0.116	0.034	2.60625e-11	5	TSEN2
8.41042e-16	1.45583	0.1	0.027	2.82069e-11	5	KNTC1
9.59343e-16	1.56101	0.087	0.021	3.21744e-11	5	FAM216A
1.12573e-15	1.09175	0.197	0.078	3.77546e-11	5	HDHD5
1.40155e-15	1.4105	0.303	0.152	4.70051e-11	5	IQCG
1.91189e-15	1.00097	0.188	0.072	6.41209e-11	5	ITPRIPL1
2.14328e-15	1.45668	0.094	0.024	7.18813e-11	5	CHAF1A
2.8828e-15	1.09846	0.166	0.061	9.66835e-11	5	AP3M2
3.22045e-15	2.40435	0.057	0.01	1.08007e-10	5	SCARB1
3.42658e-15	1.26731	0.17	0.064	1.1492e-10	5	BCAT1
3.99663e-15	1.09609	0.166	0.061	1.34039e-10	5	C11orf24
4.37069e-15	1.31642	0.122	0.038	1.46584e-10	5	CENPH
4.71582e-15	1.81792	0.092	0.024	1.58159e-10	5	MSC-AS1
4.8484e-15	1.43116	0.111	0.033	1.62605e-10	5	TAF4B
6.5518e-15	1.16039	0.142	0.048	2.19734e-10	5	MECR
6.7812e-15	1.17322	0.157	0.057	2.27428e-10	5	IMPDH1
7.23512e-15	1.41521	0.107	0.031	2.42651e-10	5	FAM86C1
7.28261e-15	1.0922	0.144	0.051	2.44244e-10	5	MAST4
1.2752e-14	1.59747	0.085	0.021	4.27675e-10	5	XRCC3
1.29183e-14	2.54363	0.055	0.01	4.33253e-10	5	PRKAG2-AS1
1.39304e-14	1.11302	0.159	0.059	4.67196e-10	5	KLF16
1.44316e-14	3.35535	0.046	0.007	4.84009e-10	5	AC006329.1
1.54171e-14	1.32196	0.111	0.034	5.1706e-10	5	NT5DC2
1.74568e-14	1.77724	0.114	0.036	5.85467e-10	5	MSC
2.48789e-14	2.99537	0.033	0.003	8.3439e-10	5	PAQR7
3.23222e-14	1.87556	0.07	0.015	1.08402e-09	5	MATR3
3.58672e-14	1.15536	0.138	0.047	1.20291e-09	5	HAUS4
3.89605e-14	2.17757	0.057	0.011	1.30666e-09	5	NT5DC3
5.51122e-14	1.43515	0.116	0.037	1.84835e-09	5	AC125611.3
6.42123e-14	1.15893	0.146	0.053	2.15355e-09	5	CRYL1
6.59474e-14	1.3939	0.094	0.026	2.21174e-09	5	ADCY3
1.24454e-13	1.03996	0.164	0.063	4.17394e-09	5	ATAD2
1.30109e-13	2.33212	0.044	0.006	4.36361e-09	5	ATP2A1-AS1
1.62109e-13	1.17316	0.127	0.044	5.43682e-09	5	SLC25A43
1.8158e-13	1.17172	0.144	0.053	6.08982e-09	5	TMEM268
1.84733e-13	1.18983	0.116	0.038	6.19558e-09	5	NEIL2
1.98802e-13	1.40652	0.09	0.025	6.66742e-09	5	PAQR4
2.03129e-13	1.35834	0.111	0.036	6.81253e-09	5	NUDT8
2.15364e-13	2.19903	0.052	0.01	7.22289e-09	5	EIF4EBP3
3.29842e-13	2.88335	0.035	0.004	1.10622e-08	5	ORC1
3.63686e-13	1.00918	0.155	0.06	1.21973e-08	5	CHCHD4
3.80507e-13	1.3977	0.105	0.033	1.27615e-08	5	KAT2A
3.99046e-13	1.2134	0.124	0.043	1.33832e-08	5	CENPK
5.64831e-13	3.47941	0.026	0.002	1.89433e-08	5	CDC25A
6.78732e-13	1.00594	0.148	0.056	2.27633e-08	5	WDR76
9.05169e-13	1.71736	0.09	0.026	3.03576e-08	5	NPDC1
1.05899e-12	1.27526	0.14	0.053	3.55164e-08	5	C1orf109
1.11989e-12	2.53969	0.039	0.006	3.75589e-08	5	PODXL2
1.36222e-12	1.04346	0.142	0.054	4.56863e-08	5	OPN3
1.89254e-12	2.83763	0.033	0.004	6.34722e-08	5	NEFH
2.46125e-12	1.52011	0.066	0.015	8.25454e-08	5	MBLAC2
2.606e-12	2.76596	0.031	0.003	8.73999e-08	5	NT5M
3.64639e-12	2.58275	0.028	0.003	1.22293e-07	5	UBE2C
4.65e-12	1.44444	0.076	0.021	1.55952e-07	5	ZNF367
7.06096e-12	1.04736	0.114	0.039	2.3681e-07	5	NTHL1
8.10357e-12	1.40523	0.111	0.039	2.71778e-07	5	ENTPD6
8.63015e-12	1.41803	0.081	0.023	2.89438e-07	5	MAD2L1
1.12473e-11	1.05205	0.146	0.059	3.77213e-07	5	SLC35F2
1.20161e-11	1.9583	0.044	0.008	4.02995e-07	5	SPR
1.35207e-11	3.14543	0.037	0.006	4.53457e-07	5	PLD6
1.37898e-11	1.28606	0.074	0.02	4.62483e-07	5	IFI30
1.59643e-11	1.03205	0.155	0.064	5.35409e-07	5	PALLD
1.72403e-11	3.16649	0.026	0.003	5.78204e-07	5	AP001505.1
1.90963e-11	2.57586	0.039	0.006	6.40451e-07	5	AC015802.6
2.52551e-11	1.99988	0.046	0.009	8.47007e-07	5	ME3
3.06186e-11	1.0527	0.179	0.083	1.02689e-06	5	HLA-DQA1
3.14396e-11	1.36894	0.07	0.019	1.05442e-06	5	ZHX3
3.18914e-11	1.46728	0.087	0.028	1.06957e-06	5	BDH1
3.3723e-11	1.03332	0.114	0.041	1.131e-06	5	DHX33
3.61091e-11	1.54059	0.09	0.029	1.21103e-06	5	ETV7
3.77188e-11	1.3525	0.07	0.019	1.26501e-06	5	ZGRF1
4.34098e-11	1.14006	0.142	0.058	1.45588e-06	5	PRADC1
4.43343e-11	1.22568	0.09	0.028	1.48688e-06	5	COPZ2
5.74611e-11	1.30486	0.103	0.036	1.92713e-06	5	PCBP4
6.80218e-11	1.40523	0.057	0.013	2.28132e-06	5	RAD51AP1
6.86175e-11	1.18327	0.098	0.033	2.30129e-06	5	SFXN2
8.03168e-11	1.02572	0.124	0.048	2.69366e-06	5	CDC7
9.07717e-11	3.28434	0.024	0.002	3.0443e-06	5	IL5
1.11053e-10	2.6396	0.031	0.004	3.72449e-06	5	FTCDNL1
1.13048e-10	1.38109	0.07	0.02	3.79142e-06	5	BRCA1
1.17327e-10	1.12303	0.087	0.028	3.93492e-06	5	MTPAP
1.22465e-10	2.32021	0.031	0.004	4.10724e-06	5	LRP11
1.52383e-10	1.33652	0.061	0.016	5.11061e-06	5	CENPE
1.77658e-10	1.42896	0.076	0.023	5.95831e-06	5	PM20D2
1.84892e-10	1.02328	0.111	0.041	6.2009e-06	5	LRRC8D
1.87255e-10	1.89341	0.055	0.013	6.28016e-06	5	SLC17A9
2.17364e-10	1.19888	0.083	0.027	7.28995e-06	5	SUV39H2
2.54175e-10	2.217	0.037	0.006	8.52451e-06	5	OIP5
4.16801e-10	1.71618	0.05	0.012	1.39787e-05	5	PLEKHG3
4.21654e-10	1.71379	0.052	0.013	1.41414e-05	5	SLC19A1
4.96207e-10	1.69204	0.052	0.013	1.66418e-05	5	VEGFA
5.01076e-10	2.8956	0.022	0.002	1.68051e-05	5	CDC20
5.52126e-10	1.52421	0.068	0.02	1.85172e-05	5	ZDHHC9
5.5364e-10	2.26471	0.035	0.006	1.8568e-05	5	PPARGC1B
6.22777e-10	2.49552	0.028	0.004	2.08867e-05	5	ZWINT
6.23525e-10	1.03398	0.107	0.04	2.09118e-05	5	HMSD
1.22504e-09	1.29598	0.07	0.021	4.10853e-05	5	CRYBG3
1.28466e-09	2.22428	0.035	0.006	4.30848e-05	5	HLA-DMB
1.36257e-09	1.05948	0.092	0.032	4.5698e-05	5	FBXW8
1.54843e-09	1.29758	0.072	0.022	5.19313e-05	5	TRIM16
1.65882e-09	2.30169	0.024	0.003	5.56336e-05	5	TTK
1.75102e-09	1.53288	0.07	0.022	5.87256e-05	5	AP005019.1
1.76253e-09	2.53804	0.028	0.004	5.91117e-05	5	AP000777.2
1.91784e-09	1.18205	0.081	0.027	6.43204e-05	5	AC093157.1
1.99418e-09	1.25218	0.074	0.024	6.68809e-05	5	TTLL11
2.20092e-09	2.64432	0.017	0.001	7.38145e-05	5	CDK1
2.38621e-09	1.89551	0.039	0.008	8.00286e-05	5	FKBP7
2.64171e-09	2.92528	0.02	0.002	8.85977e-05	5	VSTM4
2.71221e-09	1.81745	0.037	0.007	9.0962e-05	5	NIPAL4
2.93595e-09	3.76363	0.013	0.001	9.8466e-05	5	EME1
2.97324e-09	1.86459	0.033	0.006	9.97165e-05	5	KIF18A
3.76942e-09	1.46002	0.05	0.013	0.000126419	5	FBXW9
4.11554e-09	1.37698	0.059	0.017	0.000138027	5	CENPW
4.85325e-09	1.07725	0.068	0.021	0.000162768	5	AL136038.2
5.448e-09	1.08849	0.092	0.034	0.000182715	5	HAUS7
5.5725e-09	1.53394	0.055	0.015	0.000186891	5	ANKS6
5.82438e-09	2.25046	0.035	0.007	0.000195338	5	DLL3
6.05613e-09	2.08575	0.033	0.006	0.000203111	5	SLC25A10
6.78768e-09	1.37157	0.061	0.018	0.000227645	5	E2F5
7.71625e-09	1.02233	0.079	0.027	0.000258788	5	TTC16
7.89957e-09	1.34823	0.066	0.02	0.000264936	5	LINC00158
8.01454e-09	1.20798	0.057	0.016	0.000268792	5	NET1
8.60732e-09	3.21098	0.022	0.003	0.000288672	5	ZC3HAV1L
8.95295e-09	1.08853	0.083	0.029	0.000300264	5	CENPJ
9.3766e-09	2.57292	0.048	0.012	0.000314473	5	TNFRSF8
1.06705e-08	1.3839	0.072	0.024	0.000357868	5	AC104794.2
1.23101e-08	3.01643	0.02	0.002	0.000412858	5	AP001831.1
1.28208e-08	1.85954	0.035	0.007	0.000429984	5	AC002454.1
1.28567e-08	1.67394	0.048	0.012	0.000431188	5	ZNF519
1.36106e-08	2.01825	0.033	0.006	0.000456472	5	GINS1
1.39691e-08	1.50389	0.05	0.013	0.000468496	5	STRIP2
1.57277e-08	1.4035	0.055	0.015	0.000527475	5	STOML1
1.58831e-08	1.44289	0.052	0.014	0.000532686	5	TONSL
1.63105e-08	1.0973	0.085	0.031	0.000547022	5	CIDEB
1.83381e-08	1.30536	0.072	0.024	0.000615023	5	AC010522.1
2.05055e-08	1.17769	0.072	0.024	0.000687714	5	PACRGL
2.32469e-08	1.20858	0.059	0.018	0.000779653	5	DUSP7
2.7636e-08	1.42425	0.057	0.017	0.000926855	5	AGMAT
2.80667e-08	1.00598	0.087	0.033	0.0009413	5	NSG1
3.59522e-08	1.54115	0.05	0.014	0.00120577	5	DMGDH
3.7924e-08	1.74605	0.037	0.008	0.00127189	5	BRIP1
3.99551e-08	1.00231	0.087	0.033	0.00134001	5	SEPT8
4.23066e-08	1.47272	0.052	0.015	0.00141888	5	POLR3G
6.05573e-08	1.08072	0.055	0.016	0.00203097	5	LIN9
6.45e-08	2.04721	0.026	0.004	0.0021632	5	SPAG5
6.80466e-08	2.49539	0.017	0.002	0.00228215	5	ALKAL2
7.01891e-08	3.36106	0.015	0.001	0.002354	5	AC068620.2
7.04152e-08	1.58786	0.031	0.006	0.00236159	5	CDCA8
7.74099e-08	1.08115	0.083	0.031	0.00259617	5	CIITA
8.2263e-08	1.36842	0.052	0.015	0.00275894	5	AC034199.1
8.57503e-08	1.25155	0.046	0.012	0.00287589	5	C1orf53
9.29009e-08	1.54625	0.035	0.008	0.00311571	5	DDX11-AS1
1.13824e-07	1.15677	0.052	0.016	0.00381743	5	ZNF485
1.32945e-07	1.00565	0.061	0.02	0.0044587	5	GPT2
1.43126e-07	2.11094	0.028	0.005	0.00480015	5	CCNI2
1.57822e-07	3.66146	0.011	0.001	0.00529304	5	MMP15
1.58796e-07	3.87438	0.011	0.001	0.00532571	5	OIT3
1.83736e-07	1.33472	0.044	0.012	0.00616214	5	DECR2
2.06942e-07	1.28886	0.046	0.013	0.00694041	5	ACSM3
2.16863e-07	1.01771	0.059	0.019	0.00727316	5	FADS1
2.20084e-07	1.3123	0.055	0.017	0.00738118	5	AL137186.1
2.48009e-07	1.90889	0.035	0.008	0.00831773	5	RPP25
2.7438e-07	1.12746	0.081	0.032	0.00920217	5	AC017083.3
2.78846e-07	1.49898	0.035	0.008	0.00935195	5	CENPF
3.49371e-07	3.67803	0.013	0.001	0.0117172	5	FN1
3.55553e-07	3.33546	0.013	0.001	0.0119245	5	AC008758.5
3.60758e-07	1.18635	0.066	0.023	0.0120991	5	MCM3AP-AS1
4.11147e-07	1.10557	0.068	0.025	0.013789	5	SNX32
4.12474e-07	1.44218	0.044	0.012	0.0138336	5	AL359921.1
5.24286e-07	2.5921	0.02	0.003	0.0175835	5	AP000777.3
5.28104e-07	1.55997	0.037	0.01	0.0177115	5	NR2F6
5.4905e-07	1.34532	0.055	0.018	0.018414	5	ABHD17C
6.30128e-07	1.35886	0.046	0.014	0.0211332	5	GHR
7.63399e-07	1.16693	0.066	0.024	0.0256029	5	RELT
7.93308e-07	1.2077	0.05	0.016	0.026606	5	PSMC3IP
9.23017e-07	1.46222	0.037	0.01	0.0309562	5	MSH5
9.49897e-07	1.25164	0.057	0.02	0.0318576	5	ZNF696
1.18135e-06	1.43809	0.033	0.008	0.0396202	5	TOP2A
1.30859e-06	1.29418	0.046	0.014	0.0438874	5	AC005726.1
0	7.62854	0.516	0.009	0	6	ZBED2
0	6.60875	0.442	0.004	0	6	TRAT1
4.84109e-292	8.67803	0.35	0.002	1.62361e-287	6	TRAV24
5.04068e-274	7.79119	0.367	0.005	1.69054e-269	6	TRBV9
1.14541e-206	4.62316	0.286	0.004	3.84148e-202	6	LEF1
3.16157e-191	8.8163	0.226	0.001	1.06033e-186	6	TRBV27
3.9425e-173	5.55348	0.251	0.005	1.32224e-168	6	SPRY1
2.41804e-170	4.66428	0.7	0.113	8.10964e-166	6	XCL2
1.42004e-153	4.45524	0.314	0.016	4.76253e-149	6	IL4I1
6.64608e-153	3.87156	0.283	0.011	2.22896e-148	6	VDR
1.24278e-152	6.81249	0.184	0.001	4.16804e-148	6	CD28
3.46376e-147	2.77219	0.611	0.088	1.16168e-142	6	INPP4B
8.84402e-143	4.93495	0.223	0.005	2.96611e-138	6	LRRN3
6.67491e-139	5.3811	0.187	0.002	2.23863e-134	6	TIAM1
4.24899e-136	3.03039	0.47	0.052	1.42503e-131	6	CXCR3
4.33533e-135	5.66304	0.191	0.003	1.45398e-130	6	PHEX
5.68556e-135	2.16562	0.7	0.12	1.90682e-130	6	TRBC1
1.21252e-131	3.11656	0.375	0.032	4.06654e-127	6	KCNQ5
3.08484e-128	2.74508	0.484	0.058	1.03459e-123	6	ZEB1
9.66853e-128	2.33882	0.883	0.275	3.24263e-123	6	COTL1
1.81415e-125	2.82031	0.509	0.069	6.0843e-121	6	GNPDA1
1.02241e-118	4.56832	0.208	0.007	3.42897e-114	6	PDLIM4
6.6496e-118	4.99338	0.145	0.001	2.23014e-113	6	TRAV12-1
5.63839e-115	4.72658	0.173	0.004	1.891e-110	6	FOSL1
1.27083e-113	4.82977	0.208	0.008	4.26211e-109	6	TRAV1-2
5.04155e-113	4.67436	0.191	0.006	1.69084e-108	6	AK4
4.0518e-106	3.00303	0.336	0.032	1.35889e-101	6	KDSR
8.49407e-106	4.14868	0.198	0.008	2.84874e-101	6	HRH2
1.16531e-103	3.09364	0.792	0.29	3.90821e-99	6	FABP5
3.79876e-102	4.326	0.523	0.098	1.27403e-97	6	XCL1
1.28252e-101	1.00877	1	0.981	4.30132e-97	6	RPS18
1.54825e-101	4.7453	0.141	0.002	5.19253e-97	6	SGPP2
2.0006e-101	2.90523	0.325	0.032	6.70961e-97	6	TBC1D4
9.6543e-101	3.12039	0.29	0.024	3.23786e-96	6	PECAM1
1.44139e-98	1.98827	0.841	0.299	4.83415e-94	6	PPP1R14B
1.6594e-96	4.94315	0.148	0.003	5.56528e-92	6	RCAN3
9.59222e-96	7.71803	0.113	0	3.21704e-91	6	LINC01480
2.37451e-93	4.33382	0.194	0.01	7.96364e-89	6	CHN1
1.03968e-92	6.512	0.131	0.002	3.48687e-88	6	GZMK
2.54233e-92	3.73348	0.23	0.016	8.52648e-88	6	SEMA7A
2.69285e-91	2.62221	0.332	0.038	9.03128e-87	6	DGKH
5.29963e-91	5.74645	0.17	0.007	1.77739e-86	6	CD40LG
1.2201e-89	8.31658	0.11	0.001	4.09198e-85	6	LINC02195
1.53986e-89	6.48305	0.11	0.001	5.16439e-85	6	CCR6
4.50684e-89	3.23716	0.703	0.225	1.5115e-84	6	LTB
1.0631e-88	2.60469	0.346	0.043	3.56541e-84	6	PVT1
1.47271e-88	3.13259	0.244	0.019	4.93919e-84	6	EPS8L2
3.26255e-88	3.29312	0.223	0.016	1.09419e-83	6	CD27
3.80485e-88	2.50292	0.336	0.041	1.27607e-83	6	CCR7
1.13687e-86	6.44057	0.11	0.001	3.81283e-82	6	ETV1
4.19978e-85	4.16566	0.18	0.009	1.40852e-80	6	TNFSF8
1.40407e-84	1.36392	0.996	0.913	4.70896e-80	6	MIF
1.82047e-84	6.71869	0.113	0.001	6.10551e-80	6	IL21
1.40873e-81	1.93832	0.647	0.167	4.7246e-77	6	PAICS
2.39559e-81	1.48425	0.965	0.673	8.03433e-77	6	NME2
7.85242e-81	1.42397	0.986	0.835	2.63354e-76	6	ENO1
6.15924e-79	1.90357	0.88	0.479	2.06568e-74	6	HSPD1
6.45009e-79	3.99435	0.208	0.016	2.16323e-74	6	NR4A1
3.69015e-76	1.96804	0.647	0.181	1.2376e-71	6	YBX3
1.14967e-74	6.08269	0.099	0.001	3.85576e-70	6	NHS
3.11964e-74	1.94726	0.717	0.256	1.04626e-69	6	NME1
4.47698e-74	3.8042	0.166	0.01	1.50149e-69	6	TRAV4
9.46807e-74	7.58666	0.085	0	3.1754e-69	6	TNS3
1.11183e-73	6.29557	0.088	0	3.72886e-69	6	SIPA1L2
2.74621e-73	2.21888	0.413	0.075	9.21024e-69	6	CASK
3.51455e-73	3.1145	0.201	0.016	1.17871e-68	6	TRAV5
3.76971e-73	1.62695	0.972	0.705	1.26429e-68	6	PGK1
4.41206e-73	3.26317	0.212	0.018	1.47972e-68	6	NELL2
7.27415e-72	2.51567	0.399	0.071	2.4396e-67	6	HLA-DQA1
9.57254e-72	2.28152	0.35	0.054	3.21044e-67	6	GRAMD1B
2.80354e-70	3.28914	0.254	0.03	9.40252e-66	6	HLA-DQA2
1.18745e-68	8.08912	0.102	0.002	3.98248e-64	6	CCL20
4.94078e-68	6.46174	0.088	0.001	1.65704e-63	6	CD200
1.48546e-67	5.02068	0.099	0.002	4.98192e-63	6	P2RY14
2.04773e-67	1.45759	0.943	0.623	6.86769e-63	6	HSPE1
1.42966e-64	8.86822	0.071	0	4.79478e-60	6	RORC
6.4061e-63	2.61053	0.244	0.03	2.14848e-58	6	MSC
2.41072e-62	2.2165	0.3	0.046	8.08506e-58	6	MCRIP2
6.43397e-62	1.49906	0.827	0.344	2.15783e-57	6	PLP2
3.79416e-61	2.2799	0.314	0.051	1.27249e-56	6	ARMH1
4.93572e-61	6.79511	0.088	0.002	1.65534e-56	6	TRAV22
8.69803e-61	1.71453	0.654	0.213	2.91714e-56	6	ALOX5AP
4.10609e-57	2.72829	0.329	0.063	1.3771e-52	6	TNIP3
1.02431e-56	2.72998	0.187	0.019	3.43533e-52	6	TMEM121
1.40138e-56	3.56515	0.148	0.011	4.69993e-52	6	GNA15
7.60072e-55	1.98914	0.64	0.229	2.54913e-50	6	RGCC
5.16959e-54	1.35173	0.926	0.597	1.73378e-49	6	CD7
5.66483e-54	2.07348	0.537	0.158	1.89987e-49	6	DDIT4
6.33413e-54	1.69727	0.371	0.075	2.12434e-49	6	MCUB
1.11097e-53	1.70341	0.509	0.146	3.72596e-49	6	MYC
3.19867e-52	1.93926	0.318	0.06	1.07277e-47	6	HPCAL1
6.69658e-52	2.75136	0.17	0.017	2.2459e-47	6	TNFRSF10A
7.16019e-52	4.5995	0.078	0.002	2.40138e-47	6	CAPG
7.64815e-52	6.54999	0.064	0	2.56504e-47	6	ID3
1.11068e-51	1.30086	0.82	0.421	3.725e-47	6	PPA1
2.58225e-51	1.57815	0.495	0.133	8.66036e-47	6	BTF3L4
3.745e-51	3.60085	0.113	0.006	1.256e-46	6	CXCR6
8.98276e-51	3.94611	0.095	0.004	3.01264e-46	6	TBXAS1
9.7855e-51	1.13129	0.919	0.731	3.28186e-46	6	RPS17
1.17704e-50	3.98451	0.099	0.004	3.94757e-46	6	SMCO4
1.27915e-50	1.42272	0.64	0.215	4.29001e-46	6	TOMM40
8.60916e-49	1.20039	0.887	0.509	2.88734e-44	6	FXYD5
3.14742e-48	1.4394	0.385	0.087	1.05558e-43	6	CRYBG1
2.68488e-47	1.05722	0.989	0.939	9.00454e-43	6	NPM1
2.81048e-47	1.28765	0.813	0.461	9.42579e-43	6	C1QBP
2.81189e-47	1.62132	0.336	0.07	9.43053e-43	6	ACOT7
3.33159e-47	4.40495	0.085	0.003	1.11735e-42	6	TRBV14
4.4538e-47	1.64639	0.445	0.119	1.49372e-42	6	CKS2
9.07823e-47	1.77407	0.269	0.048	3.04466e-42	6	CHD7
1.2759e-46	1.37057	0.774	0.324	4.27911e-42	6	ITM2A
2.98437e-46	1.09485	0.926	0.653	1.0009e-41	6	LDHB
4.32942e-46	1.42189	0.466	0.126	1.452e-41	6	CBWD1
5.86654e-46	1.83275	0.322	0.068	1.96752e-41	6	AC093512.2
7.24471e-46	1.80643	0.35	0.08	2.42973e-41	6	SLC38A5
1.02181e-45	1.19709	0.686	0.251	3.42694e-41	6	SLAMF1
1.32244e-45	2.21915	0.293	0.059	4.43519e-41	6	BNIP3
1.35567e-45	1.0308	0.968	0.817	4.54665e-41	6	S100A10
2.12815e-45	1.46598	0.58	0.193	7.1374e-41	6	MRTO4
2.20952e-45	1.49147	0.572	0.192	7.4103e-41	6	SNX9
2.79559e-45	1.73978	0.272	0.05	9.37586e-41	6	NBL1
3.40625e-45	1.42335	0.608	0.213	1.14239e-40	6	NOP16
8.07575e-45	2.52955	0.166	0.019	2.70844e-40	6	TRBJ1-5
2.40968e-44	2.13222	0.325	0.074	8.0816e-40	6	NCR3
7.50309e-44	1.33413	0.544	0.169	2.51639e-39	6	TMEM243
2.26203e-43	1.44754	0.304	0.062	7.5864e-39	6	TMEM14C
3.795e-43	2.15794	0.212	0.033	1.27277e-38	6	BCAS4
4.63656e-43	1.12457	0.862	0.532	1.55501e-38	6	NHP2
6.04222e-43	3.74923	0.081	0.003	2.02644e-38	6	F5
9.81333e-43	1.43918	0.42	0.112	3.29119e-38	6	PDCD1
1.01116e-42	1.39173	0.509	0.158	3.39122e-38	6	BZW2
1.2868e-42	1.12625	0.887	0.599	4.31566e-38	6	DDX21
2.71402e-42	1.82361	0.23	0.039	9.10228e-38	6	STRBP
5.78493e-42	3.56885	0.092	0.005	1.94015e-37	6	AC006329.1
6.42168e-42	1.59464	0.424	0.121	2.1537e-37	6	FUT8
6.79673e-42	1.39236	0.456	0.131	2.27949e-37	6	BOP1
1.96187e-41	1.31885	0.459	0.131	6.57973e-37	6	CBWD5
4.12867e-41	1.66417	0.3	0.065	1.38467e-36	6	GOLIM4
7.56189e-41	1.67386	0.424	0.123	2.53611e-36	6	LINC00513
8.73504e-41	4.8208	0.071	0.002	2.92956e-36	6	TRBJ2-5
8.83511e-41	3.12989	0.106	0.008	2.96312e-36	6	PRKAG2-AS1
1.12652e-40	1.29972	0.746	0.373	3.77813e-36	6	SRM
2.03347e-40	3.53654	0.085	0.004	6.81986e-36	6	VPS9D1-AS1
2.19916e-40	3.93451	0.081	0.004	7.37555e-36	6	NPW
4.08326e-40	1.28362	0.466	0.138	1.36944e-35	6	NOP2
6.04127e-40	1.34314	0.59	0.212	2.02612e-35	6	ATIC
7.9282e-40	1.13744	0.739	0.308	2.65896e-35	6	SNHG8
9.07233e-40	1.29945	0.392	0.103	3.04268e-35	6	CCDC86
1.1023e-39	3.58868	0.102	0.008	3.69691e-35	6	IGFBP4
1.85451e-39	1.37424	0.47	0.146	6.21964e-35	6	MTHFD1L
3.21372e-39	6.88306	0.046	0	1.07782e-34	6	SIRPG
5.63607e-39	3.08967	0.092	0.006	1.89023e-34	6	GNAQ
2.50427e-38	1.13208	0.816	0.43	8.39883e-34	6	TUBA1C
2.75585e-38	2.09522	0.212	0.037	9.24256e-34	6	TFAP4
7.58911e-38	1.21591	0.629	0.247	2.54523e-33	6	FKBP4
1.05513e-37	3.94045	0.074	0.003	3.53868e-33	6	LAPTM4B
1.9707e-37	3.84198	0.102	0.008	6.60933e-33	6	GPR183
2.711e-37	2.67947	0.155	0.021	9.09214e-33	6	PASK
3.52243e-37	1.4557	0.382	0.106	1.18135e-32	6	WDR12
3.83513e-37	1.15468	0.943	0.877	1.28623e-32	6	TPI1
4.02187e-37	2.0407	0.233	0.046	1.34885e-32	6	SLC29A1
5.14458e-37	1.43341	0.371	0.101	1.72539e-32	6	MFSD12
5.22657e-37	1.29792	0.502	0.167	1.75289e-32	6	FKBP5
6.13138e-37	1.15874	0.784	0.408	2.05634e-32	6	ODC1
1.01972e-36	5.00809	0.067	0.003	3.41993e-32	6	TRBV11-3
4.35514e-36	1.13237	0.597	0.23	1.46063e-31	6	PTPN6
4.68249e-36	1.41315	0.541	0.2	1.57041e-31	6	TFRC
7.43849e-36	1.51044	0.304	0.073	2.49472e-31	6	PUS7
1.13703e-35	4.24134	0.06	0.002	3.81336e-31	6	BTLA
1.41929e-35	1.32018	0.353	0.095	4.76001e-31	6	UCHL3
1.58986e-35	3.64691	0.078	0.004	5.33208e-31	6	CALHM6
2.52393e-35	2.72656	0.117	0.012	8.46477e-31	6	SLCO4A1
3.16448e-35	1.15292	0.541	0.191	1.0613e-30	6	RCC1
3.38533e-35	3.84679	0.071	0.003	1.13537e-30	6	DRAIC
4.80296e-35	2.56628	0.244	0.054	1.61082e-30	6	RGS1
6.11078e-35	2.23466	0.131	0.016	2.04943e-30	6	RAB34
7.13035e-35	1.90053	0.272	0.064	2.39138e-30	6	SGK1
1.52164e-34	1.44257	0.353	0.098	5.10329e-30	6	PRMT5
1.99459e-34	2.23923	0.124	0.014	6.68946e-30	6	AC112721.2
2.23521e-34	1.15344	0.47	0.152	7.49643e-30	6	OCIAD2
2.98134e-34	1.15589	0.622	0.256	9.99882e-30	6	EBNA1BP2
3.25031e-34	1.43985	0.42	0.134	1.09009e-29	6	LGALS3
3.80377e-34	1.15971	0.555	0.203	1.27571e-29	6	PRDX4
7.85232e-34	5.55874	0.046	0.001	2.63351e-29	6	MIR4458HG
2.97882e-33	5.71511	0.042	0	9.99037e-29	6	TRBJ1-2
3.35672e-33	1.67347	0.279	0.068	1.12578e-28	6	GRAMD1A
3.56427e-33	1.32173	0.569	0.229	1.19538e-28	6	CREM
3.75634e-33	1.59895	0.247	0.055	1.2598e-28	6	IL12RB2
5.6926e-33	6.93055	0.039	0	1.90918e-28	6	CCR4
8.4145e-33	2.44377	0.194	0.037	2.82205e-28	6	SOCS3
1.01001e-32	1.15349	0.452	0.148	3.38737e-28	6	TRAP1
1.0293e-32	1.18198	0.318	0.085	3.45207e-28	6	SFMBT2
1.15977e-32	1.1053	0.336	0.09	3.88962e-28	6	HDAC7
1.33372e-32	1.13632	0.498	0.171	4.47304e-28	6	IFRD2
2.8148e-32	1.05671	0.739	0.356	9.44027e-28	6	TUBA4A
6.34209e-32	1.07152	0.58	0.228	2.12701e-27	6	PFKP
6.52413e-32	1.34206	0.375	0.114	2.18806e-27	6	AHCY
8.31397e-32	1.15993	0.466	0.157	2.78834e-27	6	MRPS17
8.60918e-32	1.10921	0.442	0.146	2.88735e-27	6	RRS1
1.32128e-31	1.02892	0.735	0.359	4.43129e-27	6	IMPDH2
2.36308e-31	1.0004	0.823	0.482	7.92531e-27	6	FBL
2.39235e-31	1.69628	0.237	0.054	8.02347e-27	6	NFATC1
3.3502e-31	1.08858	0.42	0.133	1.12359e-26	6	UTP4
5.6499e-31	1.05994	0.516	0.19	1.89487e-26	6	PNO1
1.04793e-30	1.87212	0.148	0.023	3.51456e-26	6	MSC-AS1
1.30861e-30	1.12821	0.696	0.355	4.38882e-26	6	NOLC1
1.3156e-30	1.1362	0.375	0.113	4.41225e-26	6	SYPL1
1.53581e-30	1.17175	0.721	0.378	5.15081e-26	6	RPL22L1
1.82533e-30	1.10448	0.83	0.624	6.1218e-26	6	YWHAQ
1.86863e-30	2.15772	0.449	0.175	6.26702e-26	6	CTLA4
2.4198e-30	1.05749	0.509	0.189	8.11551e-26	6	ZNF593
3.33031e-30	1.38399	0.276	0.07	1.11692e-25	6	PRR34-AS1
3.46778e-30	5.23978	0.039	0	1.16302e-25	6	TRBV12-4
3.73046e-30	1.29946	0.314	0.087	1.25112e-25	6	FASN
1.06077e-29	2.19211	0.145	0.023	3.55762e-25	6	HK2
1.23475e-29	2.11658	0.134	0.02	4.14112e-25	6	CSF1
1.24161e-29	1.46982	0.272	0.071	4.16411e-25	6	TRAF5
1.94428e-29	1.27454	0.24	0.056	6.52073e-25	6	IMPDH1
2.14364e-29	1.1444	0.435	0.148	7.18934e-25	6	YRDC
2.71901e-29	3.62274	0.078	0.006	9.11903e-25	6	IL21-AS1
3.59841e-29	1.08454	0.587	0.244	1.20683e-24	6	AGFG1
4.52278e-29	1.00291	0.488	0.173	1.51685e-24	6	GAR1
4.84132e-29	1.12366	0.385	0.122	1.62368e-24	6	C20orf27
5.97924e-29	1.39925	0.36	0.114	2.00532e-24	6	SLC43A3
6.6706e-29	1.42312	0.261	0.067	2.23719e-24	6	PFAS
7.46124e-29	2.33063	0.216	0.05	2.50235e-24	6	NR4A2
7.7113e-29	3.78743	0.06	0.003	2.58622e-24	6	APP
7.78993e-29	1.37689	0.339	0.104	2.61259e-24	6	RAB11FIP1
9.11437e-29	1.24428	0.322	0.093	3.05678e-24	6	UCK2
1.1468e-28	1.4068	0.194	0.04	3.84614e-24	6	CD3EAP
1.20634e-28	1.13274	0.403	0.132	4.04582e-24	6	SINHCAF
1.34034e-28	1.17908	0.572	0.251	4.49523e-24	6	FAM162A
1.85244e-28	1.03458	0.534	0.205	6.21272e-24	6	BRIX1
2.203e-28	1.09917	0.636	0.298	7.38841e-24	6	TNFSF14
2.49467e-28	1.28036	0.311	0.089	8.36663e-24	6	CD55
2.49764e-28	2.11712	0.134	0.021	8.37659e-24	6	FAM216A
2.52072e-28	2.3474	0.099	0.011	8.45398e-24	6	SLC19A1
2.75104e-28	1.77156	0.187	0.038	9.22645e-24	6	CENPV
3.54981e-28	1.14866	0.739	0.438	1.19053e-23	6	AC016831.7
3.67808e-28	1.26717	0.244	0.06	1.23355e-23	6	MICAL2
6.41369e-28	1.99636	0.12	0.017	2.15102e-23	6	LST1
7.69053e-28	1.02975	0.502	0.187	2.57925e-23	6	PNP
7.86115e-28	1.36399	0.283	0.078	2.63647e-23	6	SACS
8.22555e-28	1.18797	0.318	0.093	2.75869e-23	6	COPRS
9.24808e-28	1.21034	0.322	0.095	3.10162e-23	6	CEMIP2
9.83762e-28	1.18265	0.279	0.075	3.29934e-23	6	UGCG
1.23513e-27	1.30034	0.276	0.075	4.14237e-23	6	VAV3
1.80531e-27	1.65901	0.272	0.075	6.05465e-23	6	NFKBID
3.09091e-27	1.35637	0.35	0.113	1.03663e-22	6	NPM3
3.52305e-27	2.73137	0.071	0.005	1.18156e-22	6	SLC35F3
3.94985e-27	5.53487	0.035	0	1.3247e-22	6	NTRK2
4.8924e-27	3.02309	0.064	0.004	1.64081e-22	6	AC073611.1
7.14182e-27	1.10798	0.329	0.099	2.39522e-22	6	BYSL
9.91918e-27	1.04852	0.537	0.215	3.32669e-22	6	POLD2
9.99504e-27	1.48134	0.233	0.058	3.35214e-22	6	TNFRSF12A
1.00235e-26	1.9052	0.145	0.025	3.36167e-22	6	NPDC1
1.02073e-26	5.8974	0.032	0	3.42331e-22	6	NPAS2
1.2698e-26	3.05378	0.067	0.005	4.25867e-22	6	PLD6
1.52079e-26	1.70209	0.717	0.447	5.10043e-22	6	LTA
1.6625e-26	3.62038	0.18	0.04	5.5757e-22	6	CCL3L1
1.85878e-26	1.64357	0.223	0.055	6.23399e-22	6	AC058791.1
2.16029e-26	2.7389	0.071	0.006	7.24517e-22	6	EGR1
2.54377e-26	1.31068	0.254	0.068	8.53131e-22	6	FOSL2
3.38673e-26	2.71761	0.074	0.006	1.13584e-21	6	ANKRD34A
6.77441e-26	1.24809	0.346	0.114	2.272e-21	6	ENO2
1.36702e-25	1.45348	0.233	0.061	4.58472e-21	6	LRP8
1.39023e-25	1.07009	0.307	0.092	4.66256e-21	6	ATAD3B
1.68405e-25	1.03546	0.477	0.185	5.64796e-21	6	LYAR
1.69006e-25	1.27004	0.247	0.065	5.66812e-21	6	TIMM8A
1.93234e-25	1.25528	0.269	0.075	6.48068e-21	6	PDF
2.5025e-25	1.10795	0.325	0.1	8.39288e-21	6	IFT57
2.96306e-25	2.4321	0.085	0.009	9.9375e-21	6	RETREG1
3.05347e-25	1.60794	0.173	0.036	1.02407e-20	6	TRAF4
6.14795e-25	1.12841	0.3	0.091	2.0619e-20	6	FOXO1
1.13843e-24	1.11593	0.325	0.104	3.81806e-20	6	ERO1A
2.87686e-24	1.00054	0.307	0.094	9.6484e-20	6	FP565260.1
3.30773e-24	1.40623	0.216	0.054	1.10935e-19	6	B4GALT2
4.20763e-24	1.27608	0.279	0.084	1.41115e-19	6	LINC01215
4.27068e-24	5.9087	0.032	0	1.4323e-19	6	TRBV30
4.41686e-24	2.44009	0.201	0.051	1.48133e-19	6	NR4A3
4.74654e-24	1.50584	0.166	0.035	1.59189e-19	6	GCHFR
4.74837e-24	1.85937	0.127	0.022	1.59251e-19	6	RPS10-NUDT3
6.30255e-24	3.08673	0.06	0.004	2.11375e-19	6	TRIM47
7.66813e-24	1.00837	0.417	0.154	2.57174e-19	6	PAM16
7.7814e-24	1.01876	0.53	0.228	2.60973e-19	6	GRPEL1
1.17602e-23	2.05423	0.099	0.014	3.94413e-19	6	POLR3G
1.21457e-23	4.38735	0.042	0.002	4.07343e-19	6	GCSAM
1.30896e-23	5.97258	0.028	0	4.38999e-19	6	PPARG
1.31624e-23	1.76092	0.138	0.026	4.41442e-19	6	AC016831.1
1.56319e-23	1.12172	0.261	0.075	5.24261e-19	6	SEL1L3
1.96393e-23	2.38534	0.099	0.014	6.58663e-19	6	GADD45G
2.13355e-23	1.19806	0.23	0.061	7.15548e-19	6	PDCD2L
2.39892e-23	1.05066	0.286	0.087	8.04548e-19	6	METTL1
2.72919e-23	1.0865	0.318	0.104	9.15317e-19	6	LONP1
2.93178e-23	1.06898	0.456	0.179	9.83259e-19	6	AC006064.4
3.08987e-23	1.27478	0.247	0.071	1.03628e-18	6	RIOX2
3.46754e-23	2.26233	0.085	0.01	1.16294e-18	6	PRR7
4.11351e-23	1.0494	0.314	0.102	1.37959e-18	6	PRKAR1B
5.15643e-23	3.01144	0.071	0.007	1.72936e-18	6	RPP25
5.76148e-23	3.32788	0.053	0.003	1.93229e-18	6	THEM5
6.10621e-23	1.88407	0.155	0.033	2.0479e-18	6	CD160
6.17182e-23	3.36479	0.067	0.006	2.06991e-18	6	DAPP1
1.35015e-22	1.02802	0.399	0.151	4.52814e-18	6	ZNRF1
1.55417e-22	1.02585	0.403	0.149	5.21238e-18	6	MYBBP1A
1.59645e-22	2.89092	0.057	0.004	5.35418e-18	6	ZBTB10
1.84377e-22	1.04276	0.385	0.143	6.18363e-18	6	SLC27A2
2.70175e-22	3.08492	0.046	0.002	9.06112e-18	6	CMTM8
2.97406e-22	2.24105	0.092	0.013	9.97441e-18	6	PRSS21
3.07757e-22	1.10915	0.311	0.103	1.03216e-17	6	SEH1L
4.49817e-22	1.16749	0.353	0.129	1.5086e-17	6	VSIR
4.54256e-22	2.73942	0.102	0.016	1.52348e-17	6	TRGV10
4.7961e-22	1.07408	0.233	0.066	1.60852e-17	6	SLC16A7
5.00003e-22	1.33774	0.219	0.06	1.67691e-17	6	SFXN4
5.52779e-22	4.58245	0.124	0.024	1.85391e-17	6	CXCL13
6.56606e-22	5.49538	0.032	0.001	2.20212e-17	6	CYSLTR1
7.78707e-22	1.26315	0.258	0.079	2.61163e-17	6	HDHD5
8.40294e-22	2.06579	0.085	0.011	2.81818e-17	6	COL6A3
8.41425e-22	1.84099	0.117	0.02	2.82197e-17	6	TRIB1
8.55822e-22	2.51387	0.088	0.012	2.87026e-17	6	DDIT4-AS1
1.3676e-21	1.35752	0.226	0.065	4.58666e-17	6	CLECL1
1.43947e-21	3.04918	0.049	0.003	4.8277e-17	6	FSD1
1.59986e-21	1.29103	0.18	0.044	5.36561e-17	6	KLF9
1.85931e-21	1.01638	0.353	0.127	6.23574e-17	6	TRMT1
2.05156e-21	1.56773	0.17	0.04	6.88054e-17	6	PPAN
2.25302e-21	1.52839	0.145	0.03	7.55618e-17	6	HYAL2
2.75759e-21	2.6457	0.078	0.009	9.24841e-17	6	P2RX5
2.87476e-21	2.49802	0.071	0.008	9.64136e-17	6	SUSD3
3.02204e-21	3.37437	0.046	0.003	1.01353e-16	6	MYO1B
3.5222e-21	4.49141	0.035	0.001	1.18128e-16	6	CPNE2
4.52073e-21	5.63231	0.028	0	1.51616e-16	6	MYO1E
4.61995e-21	2.58519	0.067	0.007	1.54944e-16	6	IL23A
4.68401e-21	1.50611	0.134	0.027	1.57092e-16	6	BDH1
5.78794e-21	1.09478	0.3	0.101	1.94116e-16	6	PTGES2
6.29685e-21	1.48129	0.152	0.034	2.11184e-16	6	TAF4B
7.82851e-21	1.0569	0.247	0.074	2.62553e-16	6	SLC2A1
1.09478e-20	3.12146	0.049	0.003	3.67166e-16	6	PVR
1.1132e-20	3.19527	0.049	0.003	3.73344e-16	6	LYL1
1.55727e-20	2.1139	0.088	0.013	5.22278e-16	6	LRFN4
1.68224e-20	5.22289	0.025	0	5.64189e-16	6	NLRP3
1.68224e-20	4.80849	0.025	0	5.64189e-16	6	PXDC1
1.68224e-20	5.39504	0.025	0	5.64189e-16	6	ANO9
1.72362e-20	7.10223	0.021	0	5.78069e-16	6	LINC01281
1.72362e-20	6.53679	0.021	0	5.78069e-16	6	FAM241B
1.90515e-20	1.63014	0.201	0.056	6.38948e-16	6	TCAF2
2.30167e-20	2.51523	0.078	0.01	7.71933e-16	6	SORBS3
2.79332e-20	1.10167	0.276	0.09	9.36824e-16	6	TESC
2.80782e-20	1.74738	0.095	0.015	9.41686e-16	6	CCDC50
3.57102e-20	2.36407	0.071	0.008	1.19765e-15	6	PDIA5
4.28548e-20	1.98918	0.102	0.017	1.43726e-15	6	ALDOC
4.32809e-20	1.01869	0.258	0.081	1.45156e-15	6	SLC25A22
6.44864e-20	2.42077	0.067	0.007	2.16274e-15	6	P4HA2
7.16096e-20	3.23461	0.042	0.002	2.40164e-15	6	AL450992.2
8.73189e-20	1.04994	0.272	0.089	2.9285e-15	6	EBPL
8.89339e-20	1.13733	0.247	0.078	2.98266e-15	6	GALM
1.07245e-19	1.98597	0.095	0.015	3.59679e-15	6	RBKS
2.40607e-19	1.72025	0.611	0.355	8.06948e-15	6	TNF
3.15072e-19	1.12798	0.269	0.09	1.05669e-14	6	SIGIRR
3.67823e-19	1.49647	0.134	0.029	1.2336e-14	6	TOP1MT
5.41067e-19	1.48648	0.152	0.036	1.81463e-14	6	NUDT8
5.99733e-19	1.03709	0.269	0.09	2.01139e-14	6	EEF2KMT
7.1101e-19	3.48969	0.042	0.003	2.38459e-14	6	ITGA6
9.13737e-19	2.53639	0.276	0.107	3.06449e-14	6	CSF2
1.15277e-18	1.19669	0.198	0.056	3.86617e-14	6	MED12L
1.19753e-18	1.04528	0.272	0.093	4.01626e-14	6	MRPL12
1.43747e-18	3.91025	0.039	0.002	4.821e-14	6	ZSCAN18
1.49682e-18	1.41609	0.17	0.045	5.02005e-14	6	EEF1AKMT4
1.66061e-18	1.57176	0.127	0.027	5.56937e-14	6	ENG
2.00353e-18	1.96588	0.127	0.028	6.71944e-14	6	DPP4
2.28459e-18	1.25181	0.131	0.029	7.66207e-14	6	CEACAM21
4.66265e-18	4.55577	0.025	0	1.56376e-13	6	MGLL
4.6882e-18	3.90178	0.025	0	1.57233e-13	6	LINC02528
4.87739e-18	2.25735	0.081	0.012	1.63578e-13	6	HIC1
7.83891e-18	1.37151	0.173	0.048	2.62901e-13	6	HAPLN3
1.03129e-17	1.9506	0.085	0.014	3.45873e-13	6	ADORA2A
1.17686e-17	1.08359	0.237	0.078	3.94696e-13	6	MAPK13
1.24169e-17	2.07023	0.064	0.008	4.16438e-13	6	AC011452.1
1.52788e-17	1.01851	0.325	0.127	5.1242e-13	6	PITPNC1
2.07319e-17	5.60372	0.021	0	6.95305e-13	6	LIF
2.08582e-17	5.2444	0.021	0	6.99542e-13	6	FAM153C
2.08582e-17	3.40839	0.021	0	6.99542e-13	6	TRAV28
2.28416e-17	2.19037	0.583	0.395	7.66061e-13	6	CCL3
2.33924e-17	1.06871	0.216	0.068	7.84535e-13	6	MPP6
2.4803e-17	6.45221	0.018	0	8.31842e-13	6	KISS1R
3.08069e-17	4.22467	0.028	0.001	1.0332e-12	6	TNFSF11
3.15263e-17	4.16518	0.028	0.001	1.05733e-12	6	C3orf52
3.15264e-17	4.02113	0.028	0.001	1.05733e-12	6	AC025259.3
3.18188e-17	3.52341	0.028	0.001	1.06714e-12	6	TRIM54
3.49241e-17	1.35305	0.166	0.045	1.17129e-12	6	GALE
3.66509e-17	1.03886	0.177	0.05	1.2292e-12	6	TTLL12
3.73049e-17	3.70571	0.042	0.003	1.25113e-12	6	AIF1
9.1276e-17	1.12818	0.191	0.057	3.06121e-12	6	DHCR7
1.06694e-16	1.09916	0.254	0.091	3.57831e-12	6	GPR65
1.25269e-16	1.23089	0.163	0.045	4.20128e-12	6	PIGW
1.40935e-16	1.31057	0.258	0.093	4.72669e-12	6	HSPA1B
2.34956e-16	3.05778	0.049	0.005	7.87994e-12	6	ASB2
2.81746e-16	2.4939	0.049	0.005	9.4492e-12	6	HSF5
4.09656e-16	4.80172	0.025	0.001	1.3739e-11	6	AC013264.1
4.11659e-16	4.71039	0.025	0.001	1.38062e-11	6	TRAV19
4.3697e-16	1.07735	0.23	0.078	1.46551e-11	6	CORO1B
6.22822e-16	1.1332	0.145	0.038	2.08882e-11	6	MAFG
7.18329e-16	1.63911	0.106	0.023	2.40913e-11	6	AC245014.3
7.35207e-16	1.01288	0.166	0.047	2.46574e-11	6	GGT1
9.38794e-16	3.47178	0.028	0.001	3.14853e-11	6	HOMER3
9.42772e-16	3.39603	0.028	0.001	3.16187e-11	6	TMIGD2
9.77327e-16	1.97876	0.074	0.012	3.27776e-11	6	APBA2
1.01209e-15	1.5903	0.102	0.021	3.39435e-11	6	AP005019.1
1.16029e-15	2.25622	0.071	0.011	3.89138e-11	6	PDLIM1
1.3582e-15	2.36009	0.064	0.009	4.55512e-11	6	LSR
1.38754e-15	1.57381	0.095	0.019	4.65352e-11	6	ISYNA1
1.54655e-15	2.30142	0.042	0.004	5.18681e-11	6	GLDC
1.57949e-15	1.28445	0.134	0.034	5.2973e-11	6	MTAP
2.04806e-15	1.83244	0.074	0.012	6.86878e-11	6	IRF5
2.50071e-15	1.03648	0.159	0.045	8.38688e-11	6	TPD52
3.54773e-15	1.09372	0.166	0.049	1.18984e-10	6	FURIN
3.99955e-15	1.423	0.106	0.023	1.34137e-10	6	PM20D2
4.24618e-15	4.55934	0.021	0	1.42408e-10	6	TRAJ34
4.63396e-15	1.00053	0.184	0.058	1.55414e-10	6	DUSP16
4.94819e-15	1.3478	0.11	0.025	1.65953e-10	6	SPECC1
6.44432e-15	1.08004	0.184	0.058	2.1613e-10	6	RPS6KA4
8.01465e-15	1.35545	0.102	0.022	2.68795e-10	6	KIF9
8.32496e-15	3.85968	0.032	0.002	2.79203e-10	6	AP001453.2
8.34209e-15	1.9467	0.092	0.019	2.79777e-10	6	DOCK3
1.00767e-14	1.00833	0.191	0.062	3.37951e-10	6	C19orf48
1.65263e-14	4.19301	0.025	0.001	5.5426e-10	6	PPFIA4
1.67457e-14	3.86259	0.025	0.001	5.61617e-10	6	HHLA2
1.68309e-14	2.51771	0.053	0.007	5.64474e-10	6	FAM57A
1.73394e-14	1.71731	0.12	0.031	5.81529e-10	6	LINC02416
1.92039e-14	1.37898	0.102	0.023	6.44061e-10	6	TBC1D24
2.21204e-14	1.31735	0.141	0.04	7.41873e-10	6	CDCA7
2.23507e-14	1.38568	0.099	0.022	7.49599e-10	6	SORD
2.46906e-14	5.43013	0.018	0	8.28072e-10	6	IL1RN
2.46906e-14	5.69912	0.018	0	8.28072e-10	6	CYP27B1
2.49841e-14	4.882	0.018	0	8.37917e-10	6	AC100849.1
2.49841e-14	4.66876	0.018	0	8.37917e-10	6	KCNQ3
2.49841e-14	4.69126	0.018	0	8.37917e-10	6	LDLRAD3
2.49841e-14	5.31758	0.018	0	8.37917e-10	6	RAB20
2.55772e-14	3.17551	0.042	0.004	8.57807e-10	6	ZNF239
2.70883e-14	1.9125	0.074	0.013	9.08488e-10	6	SCD
3.6269e-14	6.2098	0.014	0	1.21639e-09	6	IGSF10
3.6269e-14	6.96487	0.014	0	1.21639e-09	6	FAM153B
3.6269e-14	8.15912	0.014	0	1.21639e-09	6	TRBV7-3
3.6269e-14	6.45848	0.014	0	1.21639e-09	6	MCAM
4.86561e-14	2.50712	0.057	0.008	1.63183e-09	6	TMOD2
4.95246e-14	1.04755	0.597	0.339	1.66095e-09	6	SLC2A3
4.9987e-14	2.40397	0.057	0.008	1.67646e-09	6	IGHV1-3
8.00785e-14	3.02475	0.032	0.002	2.68567e-09	6	AL355076.2
8.06169e-14	2.92386	0.032	0.002	2.70373e-09	6	MBOAT1
8.73882e-14	1.02053	0.194	0.067	2.93083e-09	6	LINC01588
9.70274e-14	1.57772	0.095	0.021	3.25411e-09	6	CARMIL2
1.00127e-13	1.87364	0.074	0.014	3.35805e-09	6	SLC17A9
1.25473e-13	1.04166	0.194	0.067	4.20811e-09	6	MID1IP1
1.30344e-13	2.22621	0.057	0.008	4.37148e-09	6	FCGRT
1.91652e-13	1.12501	0.177	0.059	6.42764e-09	6	THUMPD2
2.70652e-13	3.9188	0.021	0.001	9.07713e-09	6	POU2AF1
2.72488e-13	1.2083	0.131	0.037	9.13872e-09	6	AMPD2
3.44853e-13	2.16058	0.053	0.007	1.15657e-08	6	PCSK1N
3.46462e-13	1.31601	0.117	0.031	1.16197e-08	6	FAM98C
3.64092e-13	3.59259	0.025	0.001	1.22109e-08	6	FBXL16
3.83004e-13	1.89067	0.064	0.011	1.28452e-08	6	TCEAL4
6.06059e-13	1.86243	0.088	0.02	2.0326e-08	6	ST8SIA1
6.55644e-13	1.03852	0.127	0.036	2.1989e-08	6	ZNF814
6.56879e-13	3.18361	0.035	0.003	2.20304e-08	6	CCND1
7.25904e-13	2.62785	0.035	0.003	2.43454e-08	6	AC009041.2
8.38319e-13	1.01571	0.127	0.036	2.81155e-08	6	ARMC9
9.58724e-13	1.40556	0.081	0.017	3.21537e-08	6	AGMAT
9.81116e-13	1.34541	0.12	0.033	3.29047e-08	6	FAH
1.00076e-12	1.02621	0.201	0.074	3.35636e-08	6	CDKN2D
1.52588e-12	1.94364	0.057	0.009	5.11749e-08	6	RILP
1.61224e-12	1.13173	0.155	0.05	5.40713e-08	6	SLC35C1
1.65935e-12	1.86326	0.071	0.014	5.56513e-08	6	STRIP2
1.6647e-12	1.16965	0.099	0.024	5.58309e-08	6	COA7
2.01092e-12	1.27163	0.127	0.037	6.74422e-08	6	IPO4
2.29573e-12	2.33605	0.039	0.004	7.6994e-08	6	TRAJ6
2.39492e-12	2.19612	0.067	0.013	8.03207e-08	6	NLN
2.47703e-12	1.35379	0.081	0.018	8.30747e-08	6	TGFBR3L
3.04718e-12	3.18428	0.032	0.003	1.02196e-07	6	PIK3R6
3.37005e-12	7.8176	0.018	0	1.13025e-07	6	TRBV5-4
3.40401e-12	4.76064	0.018	0	1.14164e-07	6	LARGE2
3.43829e-12	4.78823	0.018	0	1.15314e-07	6	SCML1
3.47292e-12	4.51281	0.018	0	1.16475e-07	6	RRAGD
3.48274e-12	1.56415	0.081	0.018	1.16804e-07	6	ABCB1
3.62477e-12	1.07679	0.159	0.054	1.21568e-07	6	HDGFL3
3.99644e-12	2.0005	0.053	0.008	1.34033e-07	6	FOS
4.82232e-12	1.6436	0.074	0.015	1.61731e-07	6	SPRED2
5.48359e-12	2.48505	0.06	0.011	1.83909e-07	6	RCAN2
5.83294e-12	1.19157	0.088	0.021	1.95625e-07	6	LINC00665
6.86633e-12	1.30928	0.095	0.024	2.30283e-07	6	NTRK1
6.94051e-12	1.42867	0.088	0.021	2.32771e-07	6	GADD45A
7.06859e-12	1.24712	0.071	0.014	2.37066e-07	6	KBTBD8
7.45655e-12	3.42812	0.021	0.001	2.50078e-07	6	C2CD4D
9.457e-12	1.23375	0.088	0.021	3.17169e-07	6	SMKR1
1.08049e-11	2.54284	0.046	0.006	3.62376e-07	6	PPARGC1B
1.12817e-11	3.05241	0.035	0.004	3.78365e-07	6	CLU
1.20998e-11	2.71212	0.035	0.004	4.05803e-07	6	CHRNA5
1.30954e-11	2.94674	0.028	0.002	4.39192e-07	6	STAP2
1.4596e-11	3.22081	0.032	0.003	4.89522e-07	6	ANK3
1.47747e-11	1.10091	0.099	0.026	4.95513e-07	6	FGFRL1
1.68793e-11	1.53564	0.078	0.017	5.66098e-07	6	MATR3
1.71678e-11	1.00324	0.124	0.037	5.75773e-07	6	TSEN2
1.7776e-11	1.57065	0.081	0.019	5.9617e-07	6	TRBJ2-4
1.92035e-11	1.40917	0.064	0.012	6.44047e-07	6	MIR210HG
2.76812e-11	6.08245	0.014	0	9.28372e-07	6	SCN1B
2.78142e-11	1.30186	0.117	0.035	9.32833e-07	6	STAMBPL1
2.79975e-11	5.45533	0.014	0	9.3898e-07	6	DTX1
2.8157e-11	5.27952	0.014	0	9.44328e-07	6	HBEGF
2.83173e-11	4.8918	0.014	0	9.49707e-07	6	CIART
2.83173e-11	4.55897	0.014	0	9.49707e-07	6	USP2-AS1
2.95172e-11	1.06532	0.127	0.039	9.89946e-07	6	FXN
2.95303e-11	2.31119	0.042	0.006	9.90387e-07	6	FHL1
2.98125e-11	2.15829	0.046	0.007	9.99853e-07	6	AL162586.1
3.79681e-11	1.0065	0.219	0.09	1.27337e-06	6	ELMSAN1
4.03574e-11	4.54306	0.025	0.002	1.35351e-06	6	FAAH2
4.14127e-11	1.23138	0.148	0.051	1.3889e-06	6	TCF7
5.44824e-11	5.81565	0.011	0	1.82723e-06	6	FBLN7
5.44824e-11	9.73195	0.011	0	1.82723e-06	6	TRBV5-6
5.44824e-11	6.34287	0.011	0	1.82723e-06	6	NKX3-1
5.44824e-11	5.81156	0.011	0	1.82723e-06	6	CTSL
5.44824e-11	6.1791	0.011	0	1.82723e-06	6	USP6NL
5.44824e-11	6.20622	0.011	0	1.82723e-06	6	GAS6-AS1
5.44824e-11	7.95737	0.011	0	1.82723e-06	6	TRAV38-1
5.44824e-11	6.45471	0.011	0	1.82723e-06	6	CYP46A1
6.47429e-11	2.67178	0.032	0.003	2.17135e-06	6	NRARP
7.10667e-11	2.38681	0.042	0.006	2.38344e-06	6	IFITM3
7.19161e-11	2.88253	0.028	0.002	2.41192e-06	6	DOCK7
7.85889e-11	1.22724	0.071	0.015	2.63572e-06	6	SLC19A2
8.13316e-11	1.13823	0.131	0.043	2.7277e-06	6	GPR18
9.28944e-11	1.27969	0.064	0.013	3.11549e-06	6	TNFRSF8
1.02283e-10	1.32398	0.088	0.023	3.43037e-06	6	AGAP3
1.07912e-10	4.48656	0.021	0.001	3.61916e-06	6	G0S2
1.08718e-10	3.69617	0.021	0.001	3.6462e-06	6	SETD7
1.10348e-10	3.57816	0.021	0.001	3.70086e-06	6	AC099811.4
1.10678e-10	1.39579	0.071	0.016	3.71192e-06	6	AC016831.5
1.10759e-10	3.38364	0.021	0.001	3.71465e-06	6	KRT18
1.24443e-10	2.98598	0.035	0.004	4.17356e-06	6	PFKFB4
1.41056e-10	4.10825	0.018	0.001	4.73075e-06	6	STK24-AS1
1.5046e-10	1.0545	0.131	0.043	5.04612e-06	6	DHX33
2.90166e-10	1.0926	0.11	0.033	9.73158e-06	6	MMD
2.94972e-10	3.25316	0.025	0.002	9.89277e-06	6	EMP1
3.33331e-10	1.27802	0.198	0.084	1.11792e-05	6	CTSH
3.57695e-10	1.10118	0.085	0.022	1.19964e-05	6	MIR9-3HG
4.77087e-10	1.04995	0.113	0.035	1.60005e-05	6	SFXN2
4.77706e-10	1.40198	0.06	0.012	1.60213e-05	6	SARDH
5.24565e-10	1.12169	0.081	0.021	1.75929e-05	6	EVI5
5.43293e-10	1.15735	0.106	0.032	1.82209e-05	6	TRIB3
6.12566e-10	1.2883	0.124	0.041	2.05442e-05	6	OSM
6.48524e-10	1.8815	0.046	0.008	2.17502e-05	6	CLIC5
6.65193e-10	1.07209	0.131	0.045	2.23093e-05	6	MICAL3
6.74534e-10	1.17721	0.078	0.02	2.26225e-05	6	TRAV17
8.08148e-10	1.39655	0.067	0.015	2.71037e-05	6	SBF2-AS1
9.17494e-10	1.29999	0.078	0.02	3.07709e-05	6	KLHL6
9.52607e-10	1.31198	0.078	0.02	3.19485e-05	6	ZNF329
1.05638e-09	2.87589	0.021	0.001	3.54288e-05	6	SDR42E1
1.05995e-09	3.06673	0.021	0.001	3.55486e-05	6	CAVIN3
1.13124e-09	2.47101	0.046	0.008	3.79395e-05	6	AL390957.1
1.23838e-09	1.05061	0.127	0.043	4.15327e-05	6	LRRC8D
1.36295e-09	2.55234	0.028	0.003	4.57107e-05	6	SMOX
1.51048e-09	1.47176	0.064	0.014	5.06586e-05	6	C1RL-AS1
1.55173e-09	3.4111	0.025	0.002	5.20421e-05	6	FOXP3
2.27401e-09	1.10123	0.092	0.027	7.62657e-05	6	HAGHL
2.35704e-09	1.58924	0.057	0.012	7.90503e-05	6	SCARB1
2.35991e-09	1.49451	0.074	0.019	7.91468e-05	6	ZNF395
2.40154e-09	4.70014	0.014	0	8.05429e-05	6	MAP6D1
2.40154e-09	4.16597	0.014	0	8.05429e-05	6	ASIC3
2.42408e-09	3.70951	0.014	0	8.1299e-05	6	CCDC141
2.42408e-09	3.97836	0.014	0	8.1299e-05	6	CPNE7
2.50111e-09	4.0546	0.018	0.001	8.38822e-05	6	TRBV13
2.51066e-09	3.70095	0.018	0.001	8.42026e-05	6	SPINK2
2.56873e-09	3.31532	0.018	0.001	8.615e-05	6	AL445686.2
2.56873e-09	3.27872	0.018	0.001	8.615e-05	6	ATP1B1
2.63696e-09	2.7084	0.035	0.005	8.84385e-05	6	TRBJ2-2
2.74631e-09	1.24324	0.064	0.015	9.21059e-05	6	CKAP4
2.95356e-09	1.12539	0.067	0.016	9.90566e-05	6	CBWD6
3.99491e-09	1.80107	0.042	0.007	0.000133981	6	TTC9
4.05084e-09	1.86778	0.053	0.011	0.000135857	6	CYB561
4.30711e-09	1.0512	0.11	0.036	0.000144452	6	KAT2A
4.51806e-09	1.97228	0.046	0.008	0.000151527	6	MZB1
4.65348e-09	2.58156	0.028	0.003	0.000156069	6	SNHG4
4.8423e-09	1.50281	0.071	0.018	0.000162401	6	SVIL
5.24962e-09	1.53042	0.064	0.015	0.000176062	6	AC034102.4
6.55513e-09	2.16147	0.035	0.005	0.000219846	6	MAFF
6.56637e-09	2.5148	0.032	0.004	0.000220223	6	CCRL2
6.62414e-09	2.54522	0.032	0.004	0.00022216	6	SPATA24
6.90601e-09	1.91363	0.035	0.005	0.000231614	6	FUT8-AS1
7.09475e-09	1.72939	0.053	0.011	0.000237944	6	HPDL
7.25661e-09	2.45775	0.025	0.002	0.000243372	6	CD9
7.31667e-09	1.86515	0.042	0.007	0.000245386	6	ZNF439
7.3799e-09	1.83815	0.042	0.007	0.000247507	6	C1orf162
7.94088e-09	1.48326	0.067	0.017	0.000266321	6	TTN
9.28223e-09	1.03296	0.095	0.03	0.000311307	6	SLCO3A1
1.10148e-08	1.02887	0.11	0.037	0.000369415	6	TRBJ2-2P
1.11795e-08	2.10076	0.039	0.006	0.000374939	6	DYRK3
1.24125e-08	1.29735	0.085	0.025	0.000416292	6	PKIA
1.37728e-08	2.88843	0.028	0.003	0.000461911	6	NUAK2
1.44632e-08	2.27871	0.028	0.003	0.000485068	6	IFITM10
1.45427e-08	1.71223	0.042	0.008	0.000487732	6	SLC48A1
1.59421e-08	1.57267	0.046	0.009	0.000534668	6	ZNRF3
2.55838e-08	3.19739	0.018	0.001	0.00085803	6	GPR150
2.55838e-08	3.47604	0.018	0.001	0.00085803	6	KLHL4
2.86563e-08	7.43296	0.011	0	0.000961076	6	TRAV36DV7
2.88098e-08	5.17173	0.011	0	0.000966222	6	TNS4
2.8964e-08	5.331	0.011	0	0.000971395	6	PDGFB
2.9119e-08	4.54369	0.011	0	0.000976594	6	MB21D2
2.9119e-08	3.84968	0.011	0	0.000976594	6	TMEM150C
2.9119e-08	3.43463	0.011	0	0.000976594	6	TRBV24-1
2.9119e-08	3.84702	0.011	0	0.000976594	6	DGAT2
2.9119e-08	3.93974	0.011	0	0.000976594	6	SPRY2
2.9119e-08	4.31873	0.011	0	0.000976594	6	TRAJ39
2.9119e-08	4.59032	0.011	0	0.000976594	6	AL133153.2
3.28505e-08	1.95188	0.035	0.006	0.00110174	6	IDI2-AS1
3.62925e-08	3.09865	0.021	0.002	0.00121718	6	GPR82
3.87748e-08	1.2348	0.064	0.016	0.00130043	6	DUSP3
4.51346e-08	1.41244	0.046	0.009	0.00151373	6	NUGGC
5.73906e-08	5.42987	0.014	0.001	0.00192476	6	ADAM12
5.73906e-08	4.05656	0.014	0.001	0.00192476	6	TRAV9-2
5.80753e-08	3.48959	0.014	0.001	0.00194773	6	TMCC2
7.15321e-08	1.49482	0.053	0.012	0.00239904	6	ZSWIM5
7.2529e-08	1.39843	0.06	0.015	0.00243248	6	TNFRSF10B
7.44238e-08	1.91679	0.445	0.299	0.00249603	6	CCL4L2
7.56739e-08	1.05953	0.106	0.038	0.00253795	6	AC011247.1
8.56696e-08	2.73344	0.025	0.003	0.00287319	6	LINC02357
8.77263e-08	2.52746	0.025	0.003	0.00294217	6	SLC12A9-AS1
8.81434e-08	2.15449	0.025	0.003	0.00295615	6	ANKRD13B
8.83526e-08	2.44879	0.025	0.003	0.00296317	6	BIK
9.39598e-08	1.03327	0.074	0.022	0.00315122	6	ZNF821
9.45099e-08	1.80158	0.053	0.013	0.00316967	6	SEMA4A
1.04109e-07	1.0057	0.155	0.067	0.0034916	6	ATF5
1.06175e-07	2.11054	0.028	0.004	0.00356089	6	LINC01771
1.40346e-07	1.80499	0.049	0.011	0.00470692	6	QPCT
1.43683e-07	1.53494	0.057	0.014	0.00481883	6	PDGFD
1.4726e-07	2.67284	0.021	0.002	0.0049388	6	TRBV19
1.47647e-07	3.02584	0.021	0.002	0.00495178	6	TOX2
1.52766e-07	2.52009	0.021	0.002	0.00512347	6	CDK5R1
1.53167e-07	2.60477	0.021	0.002	0.00513691	6	PC
1.53167e-07	2.63364	0.021	0.002	0.00513691	6	RAB3A
1.56369e-07	1.19154	0.049	0.011	0.00524429	6	HES6
1.66344e-07	3.36804	0.018	0.001	0.00557883	6	GTSF1
1.70451e-07	3.09583	0.018	0.001	0.00571657	6	ZNF154
1.74362e-07	1.21406	0.085	0.028	0.00584774	6	FP671120.4
1.74462e-07	2.45152	0.053	0.013	0.00585111	6	TRGV8
1.82507e-07	1.18157	0.085	0.028	0.00612092	6	EMILIN2
1.84588e-07	1.59144	0.046	0.01	0.0061907	6	NR2F6
1.90531e-07	1.48776	0.046	0.01	0.00639004	6	PRMT5-AS1
2.12759e-07	1.29073	0.053	0.013	0.0071355	6	AC139720.1
2.22507e-07	1.39487	0.057	0.015	0.00746244	6	ACTR3C
2.38665e-07	2.04215	0.035	0.006	0.00800435	6	SLAMF8
2.44169e-07	1.95722	0.039	0.008	0.00818895	6	DLL3
2.47222e-07	2.25625	0.028	0.004	0.00829134	6	KIAA1324
2.50901e-07	2.45705	0.025	0.003	0.00841472	6	ZC3HAV1L
2.55423e-07	2.04744	0.025	0.003	0.00856636	6	SH3D21
3.08395e-07	1.04373	0.085	0.028	0.010343	6	N4BP3
3.33659e-07	1.13462	0.085	0.028	0.0111903	6	PILRB
3.66231e-07	1.18387	0.067	0.02	0.0122826	6	FAM24B
3.98494e-07	1.91233	0.032	0.005	0.0133647	6	AL355075.3
4.22701e-07	1.62412	0.046	0.011	0.0141765	6	TMTC2
4.5852e-07	1.87728	0.035	0.007	0.0153778	6	ITGA3
4.71079e-07	1.2063	0.078	0.025	0.015799	6	AIFM2
4.71246e-07	1.64113	0.035	0.007	0.0158046	6	AC010323.1
5.18646e-07	2.59553	0.021	0.002	0.0173943	6	AL139352.1
6.22711e-07	3.69862	0.014	0.001	0.0208845	6	AL021068.1
6.29124e-07	3.42377	0.014	0.001	0.0210995	6	SPINT2
6.33699e-07	2.51693	0.025	0.003	0.021253	6	EGR3
6.356e-07	3.10293	0.014	0.001	0.0213167	6	PLXDC1
6.39953e-07	3.1716	0.014	0.001	0.0214627	6	HOOK1
6.39953e-07	2.83986	0.014	0.001	0.0214627	6	ZFP28
6.4177e-07	2.59456	0.025	0.003	0.0215237	6	MEST
6.43285e-07	1.67162	0.053	0.014	0.0215745	6	GPC3
6.59601e-07	2.1586	0.025	0.003	0.0221217	6	SAPCD2
6.65571e-07	1.5224	0.046	0.011	0.0223219	6	DMTN
6.66585e-07	2.03116	0.025	0.003	0.0223559	6	MAP3K21
8.11917e-07	3.09174	0.018	0.002	0.0272301	6	GLB1L3
8.25486e-07	2.44057	0.018	0.002	0.0276852	6	AC004803.1
8.27769e-07	2.70926	0.018	0.002	0.0277617	6	NEURL1
8.32352e-07	2.18231	0.018	0.002	0.0279154	6	AL357793.1
9.06807e-07	1.22522	0.088	0.032	0.0304125	6	ETV7
9.07553e-07	1.55628	0.053	0.014	0.0304375	6	AC245014.1
9.38621e-07	1.10716	0.071	0.022	0.0314795	6	SH3D19
1.07784e-06	1.05327	0.06	0.017	0.0361485	6	RAPH1
1.19432e-06	1.38058	0.057	0.016	0.0400551	6	TRIB2
1.1947e-06	1.43409	0.039	0.008	0.0400678	6	GLB1L2
1.25202e-06	5.95386	0.011	0	0.0419901	6	FXYD2
1.25202e-06	5.08702	0.011	0	0.0419901	6	TUBB4A
1.2626e-06	4.41876	0.011	0	0.042345	6	EIF2S3B
1.2626e-06	4.32294	0.011	0	0.042345	6	RUBCNL
1.26792e-06	4.13258	0.011	0	0.0425235	6	TRIM7
1.26792e-06	4.26072	0.011	0	0.0425235	6	CEP170B
1.26792e-06	4.16516	0.011	0	0.0425235	6	AC020907.4
1.27326e-06	4.00747	0.011	0	0.0427027	6	AC099791.2
1.27326e-06	4.09526	0.011	0	0.0427027	6	CHRNA1
1.27326e-06	4.07036	0.011	0	0.0427027	6	PNMA6A
1.27863e-06	3.81405	0.011	0	0.0428827	6	ETV4
1.27863e-06	3.7176	0.011	0	0.0428827	6	HID1
1.28402e-06	3.74173	0.011	0	0.0430634	6	EFR3B
1.28402e-06	3.12176	0.011	0	0.0430634	6	MICU3
1.28402e-06	3.44419	0.011	0	0.0430634	6	AC009812.1
1.28402e-06	3.64654	0.011	0	0.0430634	6	SLC52A1
1.31566e-06	1.83823	0.035	0.007	0.0441247	6	ANKRD6
1.38075e-06	1.14917	0.067	0.021	0.0463075	6	RPGRIP1L
1.4483e-06	1.60039	0.032	0.006	0.0485733	6	SH3PXD2A
1.5201e-48	2.69965	0.945	0.643	5.09812e-44	7	RABGAP1L
1.55718e-45	3.35394	0.615	0.165	5.22246e-41	7	MED13L
2.77754e-45	3.1842	0.679	0.211	9.31532e-41	7	FTX
1.4739e-44	2.998	0.936	0.617	4.94317e-40	7	ATXN1
1.9804e-44	1.03055	1	1	6.64188e-40	7	MALAT1
7.27732e-42	2.39901	0.927	0.615	2.44067e-37	7	PTPRJ
1.29389e-41	3.00188	0.881	0.605	4.33946e-37	7	BCL2
2.18969e-41	4.35682	0.239	0.023	7.3438e-37	7	NPIPB4
2.56143e-41	2.52944	0.908	0.569	8.59051e-37	7	ARHGAP15
4.04386e-41	2.76014	0.798	0.362	1.35623e-36	7	ZFAND3
2.18526e-39	2.7548	0.725	0.278	7.32891e-35	7	EXOC4
2.26312e-39	2.97886	0.725	0.283	7.59004e-35	7	CDKAL1
5.6458e-39	3.04809	0.706	0.263	1.89349e-34	7	KLF12
3.56416e-38	1.44659	0.982	0.967	1.19535e-33	7	PTPRC
3.38175e-37	2.00768	0.908	0.606	1.13417e-32	7	CDC42SE2
3.06454e-36	1.94078	0.936	0.831	1.02778e-31	7	MBNL1
3.35916e-36	2.67673	0.771	0.364	1.1266e-31	7	FNDC3B
3.43227e-36	2.18555	0.872	0.526	1.15111e-31	7	RAPGEF1
3.45301e-36	2.69952	0.844	0.555	1.15807e-31	7	CHST11
9.13627e-36	2.65154	0.624	0.2	3.06412e-31	7	RNF38
1.23772e-35	2.3371	0.862	0.608	4.15107e-31	7	DOCK10
1.60708e-34	2.35862	0.798	0.428	5.38981e-30	7	PICALM
1.70505e-34	2.94989	0.633	0.226	5.71841e-30	7	NCOA2
4.61413e-34	2.73467	0.716	0.296	1.54749e-29	7	PPP3CA
6.39494e-34	2.31187	0.872	0.584	2.14473e-29	7	FOXN3
8.87431e-34	2.19585	0.771	0.402	2.97627e-29	7	BIRC6
2.19984e-32	2.16665	0.881	0.609	7.37781e-28	7	PRKCH
3.39855e-32	2.96982	0.596	0.212	1.13981e-27	7	BTBD9
3.90401e-32	2.88942	0.688	0.3	1.30933e-27	7	VPS13B
6.43907e-32	2.07773	0.936	0.815	2.15954e-27	7	ZEB2
8.48601e-32	3.18307	0.422	0.099	2.84604e-27	7	RFX3
2.22109e-31	2.36606	0.78	0.43	7.44909e-27	7	STAG1
2.61784e-31	2.4248	0.67	0.276	8.77972e-27	7	KMT2C
3.15442e-31	2.27641	0.743	0.341	1.05793e-26	7	TTC17
5.27446e-31	2.371	0.752	0.394	1.76895e-26	7	NCOA1
1.05815e-30	3.33369	0.495	0.142	3.54882e-26	7	ZNF407
1.99838e-30	1.98757	0.862	0.615	6.70217e-26	7	NFAT5
1.19197e-29	2.60533	0.725	0.354	3.99763e-25	7	PIP4K2A
1.27184e-29	2.06072	0.881	0.71	4.26549e-25	7	ANKRD44
1.70579e-29	2.02722	0.881	0.592	5.72089e-25	7	ARAP2
2.83979e-29	2.71599	0.642	0.264	9.52407e-25	7	AKT3
3.83794e-29	2.67364	0.569	0.198	1.28717e-24	7	DYRK1A
5.24824e-29	2.09018	0.789	0.466	1.76016e-24	7	ASH1L
6.77997e-29	2.36897	0.587	0.214	2.27386e-24	7	MON2
8.58399e-29	1.40798	0.89	0.812	2.8789e-24	7	ETS1
1.00473e-28	2.50141	0.661	0.294	3.36967e-24	7	FAM172A
5.77771e-28	3.17883	0.486	0.146	1.93773e-23	7	ARL15
8.82281e-28	2.42301	0.642	0.276	2.95899e-23	7	COP1
1.0049e-27	2.42452	0.743	0.411	3.37024e-23	7	ARHGAP26
1.06012e-27	2.46588	0.697	0.345	3.55544e-23	7	KANSL1
1.48864e-27	2.25282	0.688	0.329	4.99259e-23	7	DOCK2
1.97303e-27	2.73804	0.633	0.261	6.61715e-23	7	PHF21A
2.11346e-27	2.84472	0.661	0.299	7.08812e-23	7	VTI1A
3.49413e-27	2.29881	0.661	0.297	1.17186e-22	7	TBL1XR1
4.20597e-27	2.61447	0.651	0.298	1.4106e-22	7	ARID1B
4.5428e-27	2.05155	0.844	0.603	1.52356e-22	7	RORA
4.64169e-27	3.22129	0.394	0.101	1.55673e-22	7	XKR6
1.50907e-26	2.50113	0.706	0.366	5.06112e-22	7	CAMK2D
1.68415e-26	2.79231	0.688	0.35	5.64831e-22	7	ZBTB20
4.34998e-26	1.46134	0.954	0.885	1.4589e-21	7	LYST
7.37626e-26	2.36225	0.725	0.369	2.47385e-21	7	SLFN12L
7.64027e-26	2.32985	0.706	0.367	2.56239e-21	7	LRBA
1.13093e-25	2.56675	0.587	0.233	3.79291e-21	7	SIPA1L1
4.427e-25	2.37899	0.633	0.299	1.48473e-20	7	PCNX1
4.52055e-25	2.58324	0.56	0.222	1.5161e-20	7	BRAF
5.04117e-25	3.2377	0.514	0.187	1.69071e-20	7	IMMP2L
7.14574e-25	2.47335	0.587	0.23	2.39654e-20	7	UTY
9.35158e-25	2.13093	0.789	0.497	3.13633e-20	7	CELF2
1.42976e-24	1.49267	0.945	0.878	4.79512e-20	7	FYN
1.70807e-24	2.07334	0.679	0.346	5.72852e-20	7	USP47
2.65453e-24	1.70802	0.872	0.705	8.90275e-20	7	TANK
4.32036e-24	3.3623	0.312	0.069	1.44896e-19	7	NPIPB5
5.30139e-24	1.89722	0.853	0.647	1.77798e-19	7	TGFBR3
5.52477e-24	2.35145	0.587	0.256	1.8529e-19	7	B4GALT5
6.01952e-24	2.53463	0.725	0.451	2.01883e-19	7	AC016831.7
1.48769e-23	2.28252	0.606	0.267	4.98942e-19	7	FAF1
2.23584e-23	2.75696	0.541	0.209	7.49857e-19	7	MSI2
2.56014e-23	2.91667	0.44	0.139	8.5862e-19	7	LINC02328
3.56106e-23	1.81982	0.761	0.457	1.19431e-18	7	DOCK8
3.733e-23	1.6721	0.908	0.773	1.25197e-18	7	NR3C1
5.40576e-23	2.35879	0.578	0.25	1.81298e-18	7	TRAF3
1.12649e-22	2.76033	0.45	0.144	3.77803e-18	7	NCALD
1.53172e-22	2.21184	0.615	0.29	5.13708e-18	7	ARID2
1.60962e-22	2.62266	0.45	0.152	5.39835e-18	7	FARS2
1.64911e-22	2.26234	0.807	0.594	5.53078e-18	7	AOAH
1.76749e-22	2.49538	0.44	0.143	5.9278e-18	7	TAOK1
2.5309e-22	1.29847	0.936	0.845	8.48814e-18	7	CLEC2D
2.72637e-22	3.00435	0.807	0.565	9.14369e-18	7	MAML2
4.42152e-22	2.33194	0.55	0.228	1.48289e-17	7	ITPR2
7.45405e-22	2.56769	0.459	0.159	2.49994e-17	7	CLASP1
9.37008e-22	1.60961	0.798	0.53	3.14254e-17	7	IKZF3
9.41298e-22	2.4823	0.486	0.18	3.15693e-17	7	SUSD6
1.09184e-21	2.33962	0.596	0.263	3.66183e-17	7	USP24
1.9726e-21	3.18974	0.358	0.098	6.6157e-17	7	RASSF3
2.31793e-21	1.58456	0.844	0.636	7.77387e-17	7	IKZF1
3.39913e-21	2.32641	0.569	0.249	1.14e-16	7	DOCK11
3.48269e-21	2.80041	0.495	0.192	1.16802e-16	7	RPS6KC1
4.23416e-21	2.70857	0.459	0.161	1.42005e-16	7	WDR7
7.2098e-21	2.4513	0.716	0.442	2.41802e-16	7	DPYD
7.52396e-21	2.89674	0.459	0.17	2.52339e-16	7	FBXL17
8.27487e-21	1.86915	0.706	0.437	2.77523e-16	7	SLC38A1
9.97933e-21	2.74319	0.459	0.163	3.34687e-16	7	CDC14A
1.37186e-20	1.77849	0.624	0.308	4.60093e-16	7	MAP3K2
1.38854e-20	2.28321	0.587	0.278	4.65688e-16	7	CNOT6L
1.42058e-20	2.48708	0.486	0.187	4.76435e-16	7	MED13
1.84537e-20	1.74046	0.78	0.558	6.189e-16	7	ANKRD11
1.87538e-20	2.19892	0.514	0.209	6.28967e-16	7	RNGTT
2.20193e-20	1.68577	0.743	0.521	7.38485e-16	7	SMCHD1
2.63294e-20	2.72431	0.358	0.103	8.83036e-16	7	USP32
2.90292e-20	2.1512	0.716	0.496	9.73581e-16	7	FOXP1
3.25661e-20	2.62763	0.358	0.102	1.0922e-15	7	TCF20
3.44486e-20	1.41146	0.899	0.856	1.15534e-15	7	NFKB1
3.91813e-20	1.73938	0.862	0.754	1.31406e-15	7	MDFIC
4.83766e-20	2.11252	0.67	0.393	1.62246e-15	7	EIF4G3
4.91335e-20	1.81194	0.752	0.482	1.64784e-15	7	ZNF292
5.20107e-20	2.76863	0.468	0.176	1.74433e-15	7	FTO
5.78515e-20	2.83549	0.385	0.123	1.94022e-15	7	MGAT5
6.24681e-20	1.78942	0.817	0.649	2.09506e-15	7	MCOLN2
6.42479e-20	2.55595	0.358	0.103	2.15475e-15	7	WDR44
6.92915e-20	2.10968	0.615	0.317	2.3239e-15	7	TNRC6B
7.3969e-20	1.87119	0.633	0.315	2.48077e-15	7	PSME4
1.02429e-19	2.33409	0.532	0.229	3.43526e-15	7	JARID2
1.37855e-19	2.03683	0.587	0.286	4.62338e-15	7	ERBIN
1.41377e-19	1.73833	0.789	0.551	4.74149e-15	7	HUWE1
1.91696e-19	2.95801	0.404	0.135	6.42909e-15	7	TRAPPC9
2.18163e-19	1.81827	0.67	0.393	7.31676e-15	7	CAB39
2.31707e-19	2.57445	0.514	0.225	7.77099e-15	7	DYM
2.66694e-19	2.4332	0.468	0.182	8.9444e-15	7	RALGAPB
2.83142e-19	2.14272	0.532	0.225	9.49601e-15	7	DENND1B
2.98705e-19	1.28329	0.853	0.699	1.0018e-14	7	TAB2
3.21793e-19	2.76889	0.587	0.296	1.07923e-14	7	RUNX1
3.55881e-19	1.83713	0.844	0.729	1.19355e-14	7	STAT4
3.91592e-19	2.12518	0.523	0.222	1.31332e-14	7	TMEM131
4.19044e-19	1.53213	0.789	0.595	1.40539e-14	7	MBP
4.91684e-19	2.50359	0.422	0.148	1.64901e-14	7	KIAA2026
5.12774e-19	1.98314	0.578	0.274	1.71974e-14	7	CDK13
5.49482e-19	2.56173	0.495	0.205	1.84285e-14	7	BACH1
6.16701e-19	2.80113	0.367	0.115	2.06829e-14	7	DENND1A
6.2387e-19	2.29698	0.761	0.591	2.09233e-14	7	DLEU2
7.24486e-19	4.7704	0.073	0.005	2.42978e-14	7	LINC00843
7.75057e-19	2.7943	0.495	0.205	2.59938e-14	7	SCFD2
7.83797e-19	1.96288	0.67	0.419	2.6287e-14	7	NCOA3
1.11992e-18	1.75003	0.734	0.487	3.75599e-14	7	MACF1
1.24196e-18	2.30116	0.633	0.348	4.1653e-14	7	UTRN
1.25265e-18	7.72361	0.018	0	4.20114e-14	7	AC092162.2
1.25265e-18	8.04053	0.018	0	4.20114e-14	7	AC087741.1
1.2672e-18	1.27923	0.872	0.771	4.24992e-14	7	ANKRD12
1.32063e-18	2.2485	0.633	0.347	4.42911e-14	7	CCDC6
1.33479e-18	2.5951	0.45	0.174	4.47661e-14	7	FBXO11
1.56705e-18	2.40529	0.505	0.208	5.25558e-14	7	LCOR
1.66367e-18	1.625	0.752	0.511	5.57962e-14	7	CD226
1.81313e-18	2.2873	0.606	0.344	6.08087e-14	7	TCF12
1.87461e-18	2.26213	0.376	0.12	6.28708e-14	7	CNOT6
2.17545e-18	2.67824	0.404	0.136	7.29601e-14	7	XPR1
2.69807e-18	2.59681	0.413	0.148	9.04879e-14	7	INVS
2.73814e-18	2.65838	0.385	0.13	9.18317e-14	7	KDM6A
2.82834e-18	1.69193	0.725	0.475	9.48568e-14	7	NIPBL
2.98314e-18	2.71153	0.367	0.117	1.00049e-13	7	TMEM181
3.01129e-18	2.51883	0.477	0.201	1.00993e-13	7	COG5
3.17599e-18	3.3007	0.248	0.056	1.06516e-13	7	C20orf194
3.18583e-18	2.49353	0.587	0.309	1.06846e-13	7	SIK3
3.74392e-18	2.68095	0.358	0.113	1.25564e-13	7	TFCP2
3.74879e-18	2.45832	0.541	0.267	1.25727e-13	7	ELMO1
4.10635e-18	4.55594	0.073	0.005	1.37719e-13	7	NPIPB12
4.27937e-18	1.52734	0.862	0.685	1.43522e-13	7	KIAA1551
4.55434e-18	1.97566	0.853	0.729	1.52743e-13	7	CBLB
6.31801e-18	2.17612	0.523	0.24	2.11893e-13	7	STK39
7.90965e-18	2.53732	0.486	0.21	2.65274e-13	7	NSMCE2
9.57052e-18	2.35689	0.523	0.241	3.20976e-13	7	PAN3
1.03366e-17	2.76263	0.385	0.132	3.46668e-13	7	POU2F1
1.07297e-17	5.52951	0.083	0.007	3.59854e-13	7	AC093152.1
1.19693e-17	2.4434	0.413	0.148	4.01425e-13	7	KDM3B
1.64244e-17	2.10227	0.468	0.187	5.50843e-13	7	KIAA1109
1.87495e-17	3.10742	0.239	0.053	6.28821e-13	7	CAMK1D
1.91808e-17	3.07147	0.349	0.11	6.43285e-13	7	TET3
1.91989e-17	3.24322	0.266	0.066	6.43893e-13	7	NLK
2.33414e-17	1.95891	0.596	0.334	7.82823e-13	7	PUM2
2.6428e-17	1.72192	0.606	0.325	8.86341e-13	7	FRYL
2.77699e-17	2.59857	0.404	0.147	9.31346e-13	7	DICER1
3.01394e-17	2.65822	0.376	0.127	1.01081e-12	7	STRN3
3.75369e-17	2.74127	0.339	0.104	1.25891e-12	7	MAP2K5
4.03438e-17	1.4738	0.743	0.498	1.35305e-12	7	EPS15
5.08133e-17	2.10621	0.56	0.289	1.70418e-12	7	ARFGEF1
5.30456e-17	1.88469	0.624	0.362	1.77904e-12	7	RIPOR2
5.36168e-17	2.03245	0.569	0.288	1.7982e-12	7	CCDC91
5.77575e-17	1.71404	0.752	0.575	1.93707e-12	7	MYCBP2
6.17042e-17	2.70457	0.413	0.156	2.06944e-12	7	ERC1
6.87661e-17	2.58021	0.514	0.234	2.30628e-12	7	BCAS3
8.7824e-17	2.5624	0.422	0.161	2.94544e-12	7	LRCH1
9.0564e-17	2.14138	0.596	0.321	3.03734e-12	7	PAM
9.25435e-17	1.25516	0.881	0.803	3.10372e-12	7	CD247
9.33989e-17	2.31138	0.569	0.307	3.13241e-12	7	SPIDR
9.42801e-17	2.302	0.44	0.177	3.16197e-12	7	MBNL2
1.02633e-16	3.04576	0.33	0.101	3.4421e-12	7	HIPK2
1.3183e-16	2.62389	0.569	0.294	4.42131e-12	7	ETV6
1.38922e-16	4.30755	0.147	0.022	4.65918e-12	7	C1QTNF3-AMACR
1.44907e-16	2.17776	0.541	0.27	4.85988e-12	7	GSK3B
1.50089e-16	2.43873	0.413	0.158	5.0337e-12	7	MAP3K5
1.51164e-16	2.45873	0.569	0.321	5.06975e-12	7	NSF
1.86771e-16	2.46861	0.505	0.241	6.26394e-12	7	ADK
2.10649e-16	2.38142	0.431	0.176	7.06474e-12	7	EPC2
2.17264e-16	2.87254	0.394	0.145	7.28659e-12	7	CAMKMT
2.24681e-16	2.54446	0.459	0.194	7.53535e-12	7	TBC1D5
2.35777e-16	1.77983	0.587	0.309	7.90747e-12	7	CCSER2
2.77745e-16	2.26509	0.532	0.269	9.31501e-12	7	ZCCHC7
3.52765e-16	2.29656	0.505	0.231	1.1831e-11	7	TAF3
3.6263e-16	2.47885	0.367	0.125	1.21619e-11	7	CUX1
4.09536e-16	2.12577	0.633	0.395	1.3735e-11	7	DENND4A
4.30086e-16	2.06896	0.606	0.364	1.44242e-11	7	PRKCQ
4.57979e-16	2.16964	0.505	0.23	1.53597e-11	7	VPS13D
4.62233e-16	2.2418	0.624	0.405	1.55024e-11	7	ST8SIA4
4.91264e-16	2.72866	0.33	0.106	1.6476e-11	7	PRIM2
5.00917e-16	2.08021	0.394	0.139	1.67997e-11	7	MIGA1
6.10235e-16	3.32912	0.284	0.081	2.04661e-11	7	PRKCA
6.72005e-16	1.71342	0.624	0.374	2.25377e-11	7	WAC
6.75279e-16	1.54981	0.743	0.574	2.26475e-11	7	GLS
6.82387e-16	1.22019	0.807	0.671	2.28859e-11	7	STK4
7.52127e-16	2.09833	0.486	0.223	2.52248e-11	7	EPB41
7.61243e-16	1.45512	0.807	0.658	2.55306e-11	7	AKAP13
8.18848e-16	5.51758	0.037	0.001	2.74625e-11	7	BICC1
8.4058e-16	1.60957	0.688	0.425	2.81914e-11	7	PIK3R5
8.59255e-16	4.95166	0.037	0.001	2.88177e-11	7	PILRA
9.50351e-16	1.57288	0.615	0.337	3.18729e-11	7	ETNK1
1.0317e-15	2.19612	0.495	0.23	3.46011e-11	7	SOS1
1.03548e-15	1.79576	0.661	0.427	3.47279e-11	7	SENP6
1.10614e-15	1.62339	0.688	0.499	3.70979e-11	7	USP15
1.14641e-15	1.90611	0.615	0.378	3.84484e-11	7	PPP1R16B
1.21351e-15	1.91666	0.523	0.247	4.06988e-11	7	HERC1
1.21974e-15	1.35527	0.789	0.594	4.09077e-11	7	IGF2R
1.46404e-15	3.26584	0.367	0.135	4.91009e-11	7	RAD51B
1.58263e-15	2.73736	0.459	0.211	5.30781e-11	7	JAZF1
1.72013e-15	1.20677	0.835	0.767	5.76898e-11	7	GNG2
1.81578e-15	2.46975	0.385	0.143	6.08977e-11	7	AFF1
1.83274e-15	2.24623	0.679	0.424	6.14664e-11	7	PDE3B
2.00983e-15	2.22056	0.486	0.232	6.74057e-11	7	ATF6
2.03173e-15	2.13739	0.514	0.269	6.81402e-11	7	CDK17
2.19729e-15	2.31445	0.505	0.248	7.36927e-11	7	ST6GAL1
2.27668e-15	2.39021	0.459	0.206	7.63554e-11	7	FBXW7
2.47159e-15	2.24424	0.394	0.148	8.28921e-11	7	TNKS
2.82815e-15	1.72697	0.624	0.401	9.48505e-11	7	VPS13C
3.05703e-15	1.73197	0.596	0.345	1.02527e-10	7	CYTH1
3.36545e-15	2.42259	0.505	0.258	1.12871e-10	7	TBC1D22A
3.8554e-15	2.30378	0.385	0.144	1.29303e-10	7	ZNF609
3.99868e-15	2.22876	0.486	0.233	1.34108e-10	7	CEP85L
4.05477e-15	1.48633	0.706	0.459	1.35989e-10	7	PARP14
4.96051e-15	1.3773	0.734	0.558	1.66366e-10	7	NFATC2
6.28065e-15	1.83969	0.587	0.347	2.10641e-10	7	KDM2A
6.54813e-15	1.57001	0.688	0.465	2.19611e-10	7	SPEN
6.59014e-15	2.41376	0.339	0.114	2.2102e-10	7	SNX13
6.63683e-15	1.67461	0.578	0.327	2.22586e-10	7	UBR2
7.74662e-15	1.92222	0.56	0.315	2.59806e-10	7	PPP6R3
8.11896e-15	2.51684	0.394	0.158	2.72294e-10	7	RERE
9.57303e-15	2.26036	0.349	0.119	3.2106e-10	7	DGKD
1.0544e-14	2.34172	0.45	0.206	3.53624e-10	7	ASAP1
1.22531e-14	1.50549	0.798	0.621	4.10944e-10	7	RNF19A
1.40506e-14	1.48762	0.752	0.602	4.7123e-10	7	SYNE2
1.43053e-14	2.02622	0.67	0.481	4.79772e-10	7	SKAP1
1.47606e-14	2.46218	0.468	0.23	4.9504e-10	7	KDM4C
1.572e-14	3.54364	0.147	0.025	5.27219e-10	7	EXT1
1.7294e-14	2.80106	0.358	0.133	5.80008e-10	7	ZSWIM6
1.82334e-14	1.97594	0.532	0.28	6.11512e-10	7	ZNF148
1.86772e-14	1.98199	0.468	0.219	6.26394e-10	7	SEC24B
1.87222e-14	2.03869	0.431	0.187	6.27905e-10	7	MARCH6
2.07178e-14	2.18275	0.44	0.194	6.94832e-10	7	RMND5A
2.18957e-14	2.19188	0.45	0.2	7.34337e-10	7	RBM33
2.1974e-14	1.72161	0.615	0.367	7.36965e-10	7	RPS6KA3
2.53562e-14	2.52375	0.312	0.102	8.50396e-10	7	MFSD14C
2.62978e-14	3.13429	0.183	0.039	8.81977e-10	7	AL645568.1
2.69862e-14	1.88491	0.578	0.333	9.05065e-10	7	USP34
2.87426e-14	2.02577	0.505	0.257	9.6397e-10	7	GATAD2B
2.97664e-14	1.83223	0.578	0.335	9.98306e-10	7	AP3B1
3.12799e-14	5.95225	0.037	0.001	1.04907e-09	7	TXNRD3
3.33724e-14	4.95654	0.037	0.001	1.11924e-09	7	MIR4713HG
3.48515e-14	2.29939	0.422	0.179	1.16885e-09	7	ATP9B
4.58268e-14	2.08182	0.495	0.255	1.53694e-09	7	EHMT1
4.82704e-14	2.37781	0.312	0.101	1.61889e-09	7	ARMH3
4.92732e-14	2.65824	0.33	0.113	1.65253e-09	7	ARHGAP10
5.21488e-14	2.04018	0.55	0.304	1.74897e-09	7	ADAM10
6.38189e-14	2.30052	0.44	0.203	2.14036e-09	7	SCAPER
6.56959e-14	1.69239	0.569	0.317	2.20331e-09	7	B4GALT1
6.72963e-14	4.20001	0.064	0.005	2.25698e-09	7	TMEM163
6.86032e-14	1.65876	0.578	0.339	2.30081e-09	7	PTPN4
6.9548e-14	2.44589	0.339	0.124	2.3325e-09	7	AVL9
8.03841e-14	2.29343	0.523	0.286	2.69592e-09	7	SMAD3
8.69356e-14	3.57028	0.083	0.009	2.91565e-09	7	AC027808.1
1.07219e-13	1.9833	0.523	0.288	3.59591e-09	7	MKLN1
1.17841e-13	2.24863	0.495	0.25	3.95214e-09	7	RASA1
1.23956e-13	1.9086	0.514	0.282	4.15723e-09	7	MAN1A2
1.27575e-13	3.28714	0.193	0.044	4.2786e-09	7	ABL2
1.32596e-13	1.98675	0.394	0.16	4.447e-09	7	TET2
1.47029e-13	1.61023	0.578	0.352	4.93106e-09	7	SMG1
1.50931e-13	1.68816	0.569	0.332	5.06193e-09	7	SETD2
1.56558e-13	1.92389	0.514	0.271	5.25065e-09	7	FAM208B
1.65607e-13	2.50558	0.358	0.136	5.55412e-09	7	NF1
1.72145e-13	2.15658	0.541	0.317	5.77339e-09	7	DDHD1
2.00918e-13	2.41469	0.376	0.153	6.73837e-09	7	TMEM131L
2.02318e-13	1.46212	0.706	0.548	6.78534e-09	7	GPR174
2.03518e-13	2.58456	0.321	0.113	6.82558e-09	7	PTBP2
2.16437e-13	1.38152	0.716	0.553	7.25886e-09	7	RAB8B
2.38828e-13	1.90645	0.532	0.305	8.00982e-09	7	CNOT4
2.61846e-13	2.00233	0.56	0.335	8.7818e-09	7	BBX
2.74849e-13	1.23894	0.761	0.591	9.21789e-09	7	SPPL2A
2.92611e-13	1.25172	0.789	0.663	9.8136e-09	7	KMT2E
3.13568e-13	2.8303	0.275	0.087	1.05165e-08	7	PPP1R12B
3.1577e-13	1.23851	0.798	0.617	1.05903e-08	7	BIRC3
3.27083e-13	2.35276	0.468	0.239	1.09697e-08	7	GTDC1
3.4172e-13	2.30731	0.532	0.308	1.14606e-08	7	PAG1
3.47389e-13	2.27885	0.486	0.256	1.16507e-08	7	HIVEP2
3.99863e-13	1.5427	0.596	0.38	1.34106e-08	7	TRIP12
4.19277e-13	3.22146	0.202	0.049	1.40617e-08	7	SLC39A11
4.37853e-13	2.09186	0.367	0.146	1.46847e-08	7	APC
4.50791e-13	2.00172	0.514	0.275	1.51186e-08	7	ITFG1
5.28292e-13	2.2793	0.45	0.224	1.77179e-08	7	FCHSD2
5.42265e-13	1.80708	0.486	0.248	1.81865e-08	7	NUP153
5.68279e-13	1.96675	0.569	0.365	1.90589e-08	7	ASCC3
6.00564e-13	2.34313	0.376	0.153	2.01417e-08	7	VPS53
6.69758e-13	2.37013	0.385	0.163	2.24623e-08	7	TBCK
6.75269e-13	3.03182	0.183	0.043	2.26472e-08	7	ABCA5
7.01908e-13	2.19772	0.45	0.212	2.35406e-08	7	RICTOR
7.93277e-13	1.95495	0.532	0.302	2.66049e-08	7	RBM26
8.13286e-13	3.17728	0.183	0.043	2.7276e-08	7	PBX3
8.52861e-13	1.98623	0.404	0.172	2.86032e-08	7	KIAA0232
8.56668e-13	2.23416	0.431	0.207	2.87309e-08	7	ATM
8.75184e-13	1.29799	0.807	0.682	2.93519e-08	7	REL
9.92544e-13	1.21123	0.835	0.771	3.3288e-08	7	CD44
1.02576e-12	1.7133	0.523	0.299	3.44018e-08	7	ABCC1
1.057e-12	1.93073	0.468	0.236	3.54497e-08	7	SMG7
1.09041e-12	4.99373	0.046	0.003	3.65701e-08	7	LTBP1
1.18113e-12	2.27982	0.431	0.204	3.96128e-08	7	SLMAP
1.22009e-12	7.11731	0.018	0	4.09195e-08	7	NRCAM
1.22009e-12	6.58263	0.018	0	4.09195e-08	7	AC092115.2
1.22009e-12	6.71625	0.018	0	4.09195e-08	7	AC002347.1
1.23521e-12	5.97425	0.018	0	4.14263e-08	7	ACRV1
1.2472e-12	1.98027	0.486	0.252	4.18287e-08	7	PHC3
1.33496e-12	1.765	0.532	0.308	4.47719e-08	7	RBM6
1.8377e-12	1.57621	0.596	0.368	6.16327e-08	7	ATF7IP
1.93223e-12	2.24659	0.459	0.232	6.48031e-08	7	BCL11B
1.99844e-12	2.24191	0.532	0.328	6.70236e-08	7	TOX
2.03985e-12	1.72563	0.633	0.435	6.84126e-08	7	RIN3
2.09535e-12	2.01725	0.422	0.196	7.02738e-08	7	AGO3
2.18417e-12	1.49371	0.789	0.665	7.32526e-08	7	ITK
2.53368e-12	2.93397	0.266	0.088	8.49747e-08	7	HLCS
2.59871e-12	1.6922	0.56	0.343	8.71554e-08	7	ITCH
2.6537e-12	1.84514	0.468	0.252	8.89999e-08	7	ARIH1
2.87559e-12	2.39388	0.385	0.169	9.64415e-08	7	SRGAP2
2.93322e-12	2.45463	0.284	0.097	9.83742e-08	7	TRIM37
2.93322e-12	2.40134	0.284	0.097	9.83743e-08	7	ATRN
3.16814e-12	1.30777	0.844	0.748	1.06253e-07	7	BCL2L1
3.40811e-12	2.69244	0.22	0.062	1.14301e-07	7	ZNF678
3.48285e-12	3.37846	0.138	0.026	1.16808e-07	7	AGAP6
3.59558e-12	2.21404	0.431	0.203	1.20589e-07	7	DDX10
3.62137e-12	2.96873	0.22	0.062	1.21454e-07	7	ARHGEF12
3.67704e-12	2.06725	0.44	0.22	1.23321e-07	7	MDM4
3.74244e-12	2.0694	0.404	0.182	1.25514e-07	7	ANKIB1
3.97e-12	1.2213	0.798	0.67	1.33146e-07	7	RNF213
4.2542e-12	1.59179	0.679	0.489	1.42677e-07	7	PRR5L
4.31785e-12	2.01495	0.45	0.221	1.44812e-07	7	FNDC3A
4.44392e-12	1.61012	0.624	0.443	1.4904e-07	7	GNPTAB
4.65346e-12	2.53685	0.22	0.061	1.56068e-07	7	LINC01004
4.78513e-12	1.72368	0.633	0.439	1.60484e-07	7	CREB1
4.79818e-12	2.46748	0.321	0.12	1.60921e-07	7	DIS3L2
4.85815e-12	2.30867	0.339	0.136	1.62933e-07	7	RFX7
5.09696e-12	1.98385	0.367	0.153	1.70942e-07	7	ANKRD36
5.10833e-12	2.36976	0.33	0.126	1.71323e-07	7	VWA8
5.25572e-12	1.64217	0.514	0.297	1.76266e-07	7	STT3B
5.28438e-12	1.66641	0.569	0.366	1.77228e-07	7	CUL3
5.31032e-12	2.90424	0.312	0.12	1.78097e-07	7	ATP10A
5.46912e-12	2.06492	0.477	0.258	1.83423e-07	7	RB1
5.83485e-12	2.08257	0.394	0.172	1.95689e-07	7	SENP7
5.96986e-12	1.81706	0.651	0.475	2.00217e-07	7	GRAP2
6.18503e-12	1.6416	0.56	0.331	2.07434e-07	7	PIAS1
6.29423e-12	2.01275	0.532	0.322	2.11096e-07	7	SRPK2
6.41447e-12	4.53625	0.046	0.003	2.15129e-07	7	AL390066.1
6.82272e-12	2.11429	0.33	0.13	2.28821e-07	7	SGMS1
6.93048e-12	1.848	0.661	0.493	2.32434e-07	7	IQGAP2
7.13464e-12	1.97502	0.459	0.235	2.39281e-07	7	PIBF1
7.21349e-12	1.99089	0.468	0.248	2.41926e-07	7	GBF1
7.61137e-12	1.36934	0.697	0.578	2.5527e-07	7	MAP4
7.8308e-12	2.13206	0.394	0.178	2.62629e-07	7	MAPK14
8.38528e-12	5.78187	0.028	0.001	2.81225e-07	7	WDR66
8.59804e-12	2.2184	0.514	0.296	2.88361e-07	7	RNF216
9.1417e-12	3.11008	0.193	0.05	3.06594e-07	7	PCCA
9.41055e-12	2.60378	0.294	0.106	3.15611e-07	7	EXOC6B
9.78935e-12	2.55456	0.404	0.194	3.28315e-07	7	STIM1
1.00593e-11	1.42412	0.596	0.368	3.37368e-07	7	STIM2
1.00909e-11	2.72814	0.165	0.038	3.38429e-07	7	SERINC5
1.00911e-11	2.1657	0.523	0.322	3.38434e-07	7	PARP8
1.09254e-11	1.81167	0.514	0.3	3.66416e-07	7	TGFBR1
1.10577e-11	1.10715	0.761	0.677	3.70852e-07	7	ACTR2
1.33692e-11	3.0863	0.229	0.068	4.48376e-07	7	AL365273.2
1.38319e-11	1.83096	0.459	0.246	4.63896e-07	7	PPP2R5E
1.38939e-11	1.4601	0.606	0.415	4.65975e-07	7	VMP1
1.55457e-11	2.16456	0.349	0.144	5.21372e-07	7	TYW1
1.56199e-11	2.70809	0.193	0.05	5.23859e-07	7	SLC23A2
1.57892e-11	2.12896	0.367	0.159	5.29538e-07	7	CCNT2
1.59781e-11	2.43239	0.294	0.107	5.35872e-07	7	COG6
1.73286e-11	1.90285	0.477	0.261	5.81167e-07	7	CELF1
1.7877e-11	2.17221	0.294	0.107	5.99559e-07	7	SRGAP2C
1.79983e-11	2.69692	0.248	0.08	6.03627e-07	7	FAM168A
1.81609e-11	2.01325	0.44	0.229	6.09082e-07	7	SP4
1.82277e-11	1.30393	0.596	0.372	6.11322e-07	7	PHF3
1.90482e-11	2.53521	0.266	0.089	6.38838e-07	7	AC009093.2
1.90897e-11	1.9466	0.459	0.246	6.40231e-07	7	WDR70
1.94374e-11	1.96492	0.404	0.187	6.51893e-07	7	SCAF8
1.95614e-11	2.41622	0.257	0.085	6.5605e-07	7	TNRC6C
2.04565e-11	2.43752	0.22	0.064	6.8607e-07	7	SLC35F2
2.30187e-11	1.56823	0.615	0.443	7.72001e-07	7	NFATC3
2.32491e-11	2.30456	0.385	0.175	7.79728e-07	7	GALNT1
2.41517e-11	2.62013	0.22	0.065	8.09999e-07	7	SNX29
2.63988e-11	2.61019	0.33	0.135	8.85362e-07	7	ZHX2
2.70686e-11	1.52954	0.633	0.483	9.07827e-07	7	XRN1
3.13504e-11	1.23319	0.661	0.467	1.05143e-06	7	GOLGA4
3.16246e-11	1.63208	0.477	0.25	1.06062e-06	7	ATP11B
3.20845e-11	1.33206	0.587	0.383	1.07605e-06	7	LNPEP
3.30286e-11	2.60722	0.266	0.091	1.10771e-06	7	TIAM2
3.32977e-11	1.68125	0.45	0.235	1.11674e-06	7	USP3
3.37637e-11	1.72614	0.532	0.317	1.13237e-06	7	KAT6A
3.5047e-11	1.63034	0.477	0.256	1.17541e-06	7	LARP4B
3.807e-11	2.22596	0.312	0.12	1.27679e-06	7	LCORL
3.80972e-11	1.12954	0.761	0.67	1.2777e-06	7	WIPF1
3.91324e-11	1.86713	0.468	0.247	1.31242e-06	7	SYNE1
3.92683e-11	2.71246	0.174	0.043	1.31698e-06	7	TYW1B
4.073e-11	2.19895	0.312	0.119	1.366e-06	7	UBR3
4.12993e-11	2.68656	0.266	0.094	1.3851e-06	7	WDR63
4.58607e-11	1.32464	0.642	0.457	1.53807e-06	7	XPO1
4.70363e-11	1.79532	0.45	0.241	1.5775e-06	7	MAPKAP1
4.93882e-11	2.03214	0.358	0.155	1.65638e-06	7	NOTCH2
5.18491e-11	2.44831	0.468	0.258	1.73892e-06	7	LINC01934
5.25881e-11	2.04328	0.312	0.119	1.7637e-06	7	HMBOX1
5.49372e-11	2.35975	0.257	0.088	1.84248e-06	7	STAM2
5.50214e-11	3.35522	0.101	0.016	1.84531e-06	7	NPIPB3
5.52193e-11	2.30519	0.303	0.116	1.85194e-06	7	MAN2A1
5.6323e-11	2.31527	0.431	0.222	1.88896e-06	7	PHACTR2
5.87256e-11	1.3638	0.587	0.384	1.96954e-06	7	PPP4R3A
5.98266e-11	2.63153	0.422	0.223	2.00646e-06	7	SMYD3
6.46713e-11	1.41496	0.725	0.585	2.16894e-06	7	FNBP1
6.49874e-11	1.92782	0.486	0.291	2.17955e-06	7	NEK7
6.59396e-11	5.13071	0.037	0.002	2.21148e-06	7	CACNB4
7.19785e-11	1.92375	0.587	0.41	2.41401e-06	7	MTSS1
7.36988e-11	1.8053	0.459	0.249	2.47171e-06	7	FBXW11
7.96926e-11	1.98938	0.569	0.38	2.67273e-06	7	SAMD3
8.0216e-11	2.26704	0.275	0.099	2.69028e-06	7	ZDHHC17
8.58673e-11	2.18909	0.339	0.148	2.87982e-06	7	ZDHHC20
8.81106e-11	1.69676	0.569	0.353	2.95505e-06	7	RASGRP1
8.92544e-11	2.01966	0.385	0.176	2.99341e-06	7	IKBKB
9.21151e-11	1.99455	0.321	0.13	3.08936e-06	7	MCM9
9.44525e-11	2.63258	0.211	0.062	3.16775e-06	7	ABL1
1.07079e-10	2.32462	0.33	0.138	3.59122e-06	7	SPATA5
1.15724e-10	2.09701	0.349	0.15	3.88115e-06	7	C6orf106
1.1995e-10	2.47926	0.275	0.101	4.02287e-06	7	FOXO1
1.22602e-10	1.11182	0.752	0.659	4.11184e-06	7	DDX17
1.24031e-10	2.7767	0.183	0.05	4.15976e-06	7	SOCS5
1.31041e-10	1.73428	0.468	0.253	4.39486e-06	7	TMEM30A
1.36386e-10	1.45809	0.56	0.343	4.57412e-06	7	N4BP1
1.36948e-10	1.93812	0.431	0.215	4.59297e-06	7	SP3
1.42856e-10	1.91547	0.459	0.258	4.7911e-06	7	CCNY
1.45242e-10	1.91107	0.385	0.184	4.87112e-06	7	HELZ
1.53724e-10	1.99643	0.33	0.139	5.15561e-06	7	CTDSPL2
1.545e-10	3.73571	0.147	0.034	5.18164e-06	7	PELI2
1.56551e-10	1.54232	0.578	0.378	5.25041e-06	7	TRAPPC10
1.58799e-10	1.93725	0.514	0.334	5.32579e-06	7	EML4
1.63171e-10	1.54879	0.505	0.302	5.47241e-06	7	CNOT1
1.63629e-10	2.08531	0.413	0.212	5.48779e-06	7	RALGAPA1
1.74272e-10	1.21951	0.642	0.462	5.84473e-06	7	PAFAH1B1
1.74457e-10	2.49236	0.239	0.079	5.85095e-06	7	BMPR2
1.82931e-10	1.62041	0.477	0.269	6.13513e-06	7	TLK1
1.8911e-10	1.79948	0.394	0.186	6.34238e-06	7	USP9X
1.92275e-10	2.60712	0.303	0.123	6.44853e-06	7	PLCL2
[truncated: 938 more rows]
